# Supplementary material for: (Z)-1-Di­phenyl­methyl-4-(3-phenyl­prop-2-en­yl)piperazine
Source: Acta Crystallogr Sect E Struct Rep Online. 2014 Apr 18;70(Pt 5):o576. doi: 10.1107/S1600536814008289 (PMC4011253; doi:10.1107/S1600536814008289)
Supplement: Supplementary file 1 [file e-70-0o576-sup1.cif]

##############################################################################
#                                                                            #
# This CIF contains the data in a paper accepted for publication in          #
# Acta Crystallographica Section E. It conforms to the requirements of       #
# Notes for Authors for Acta Crystallographica Section E, and has been       #
# peer reviewed under the auspices of the IUCr Commission on Journals.       #
#                                                                            #
# Full details of the Crystallographic Information File format               #
# are given in the paper "The Crystallographic Information File (CIF):       #
# a New Standard Archive File for Crystallography" by S. R. Hall, F. H.      #
# Allen and I. D. Brown [Acta Cryst. (1991), A47, 655-685].                  #
#                                                                            #
# The current version of the core CIF dictionary is obtainable from          #
# ftp://ftp.iucr.org/pub/cif_core.dic.                                       #
#                                                                            #
# Software is freely available for graphical display of the structure(s)     #
# in this CIF. For information consult the CIF software page                 #
# http://www.iucr.org/resources/cif/software.                                #
#                                                                            #
# This file may be used for bona fide research purposes within the           #
# scientific community so long as proper attribution is given to the journal # 
# article from which it was obtained.                                        #
#                                                                            #
##############################################################################
data_I
_audit_creation_method
;
  Olex2 1.2
  (compiled Apr 23 2013 17:54:37, GUI svn.r4466)
;
_journal_date_recd_electronic     2014-04-09
_journal_date_accepted     2014-04-12
_journal_name_full     'Acta Crystallographica, Section E'
_journal_year     2014
_journal_volume     70
_journal_issue      5
_journal_page_first     o576
_journal_page_last     o576
_journal_paper_category     QO
_journal_paper_doi     10.1107/S1600536814008289
_journal_coeditor_code     HB7219
_publ_contact_author_name     'Jasinski, Jerry P.'
_publ_contact_author_address
;
Department of Chemistry
Keene State College
229 Main Street
Keene, New Hampshire 03435, USA
;
_publ_contact_author_email     jjasinski@keene.edu
_publ_contact_author_fax     ?
_publ_contact_author_phone     '603 358-2563'
_publ_section_title
;
(<i>Z</i>)-1-Diphenylmethyl-4-(3-phenylprop-2-enyl)piperazine
;
loop_
    _publ_author_name
    _publ_author_address
    'Shivaprakash, S.'
;
Vittal Mallya Scientific Research Foundation
#94/3
23rd Cross
29th Main
BTM II Stage
Bangalore 560 076
India
;
    'Chandrasekara Reddy, G. '
;
Vittal Mallya Scientific Research Foundation
#94/3
23rd Cross
29th Main
BTM II Stage
Bangalore 560 076
India
;
    'Jasinski, Jerry P.'
;
Department of Chemistry
Keene State College
229 Main Street
Keene, NH 03435-2001, USA
;
_database_code_depnum_ccdc_archive     'CCDC 997025'
_chemical_name_systematic
;
(<i>Z</i>)-1-Diphenylmethyl-4-(3-phenylprop-2-enyl)piperazine
;
_chemical_name_common
;
(<i>Z</i>)-1-Diphenylmethyl-4-(3-phenylprop-2-enyl)piperazine
;
_chemical_formula_moiety     'C26 H28 N2'
_chemical_formula_sum     'C26 H28 N2'
_chemical_formula_iupac     'C26 H28 N2'
_chemical_formula_weight     368.50
_chemical_melting_point     ?
_shelx_space_group_comment
;
The symmetry employed for this shelxl refinement is uniquely defined
by the following loop, which should always be used as a source of
symmetry information in preference to the above space-group names.
They are only intended as comments.
;
_space_group_crystal_system     monoclinic
_space_group_name_H-M_alt     'P n'
_space_group_name_Hall     'P -2yac'
loop_
    _space_group_symop_operation_xyz
    'x, y, z'
    'x+1/2, -y, z+1/2'
_cell_length_a     8.7823(3)
_cell_length_b     9.6068(3)
_cell_length_c     12.4894(4)
_cell_angle_alpha     90
_cell_angle_beta     94.834(3)
_cell_angle_gamma     90
_cell_volume     1049.97(6)
_cell_formula_units_Z     2
_cell_measurement_reflns_used     3666
_cell_measurement_theta_min     3.6
_cell_measurement_theta_max     71.1
_cell_measurement_temperature     173(2)
_exptl_crystal_description     irregular
_exptl_crystal_colour     colourless
_exptl_crystal_size_max     0.42
_exptl_crystal_size_mid     0.38
_exptl_crystal_size_min     0.32
_exptl_crystal_density_diffrn     1.166
_exptl_crystal_density_meas     ?
_exptl_crystal_density_method     ?
_exptl_crystal_F_000     396
_exptl_absorpt_coefficient_mu     0.515
_exptl_absorpt_correction_type     multi-scan
_exptl_absorpt_process_details
;
(CrysAlis PRO and CrysAlis RED; Agilent, 2012)
;
_shelx_estimated_absorpt_T_min     ?
_shelx_estimated_absorpt_T_max     ?
_exptl_absorpt_correction_T_min     0.90670
_exptl_absorpt_correction_T_max     1.00000
_exptl_special_details
;
^1^H NMR: \d 7.10 - 7.42 (m, 15 H, Ar-H), 6.55 (d, J =12.0 Hz, 1 H),
5.77 (ddd, J =12.0, 6.6 Hz, 1 H), 4.22 (s, 1 H), 3.28 (dd, J = 6.6,
1.80 Hz, 2 H), 2.46 (bs, 8 H). ^13^C NMR: \d 142.8, 137.1, 131.6,
129.5, 128.9, 128.4, 128.1, 127.9, 126.9, 126.8, 76.2, 56.2, 53.5,
51.9. HRMS calculated for C~26~H~28~N~2~ [M+H] + 369.2331; found
369.2335.
;
_diffrn_ambient_temperature     173(2)
_diffrn_radiation_type     CuK\a
_diffrn_radiation_wavelength     1.54184
_diffrn_radiation_monochromator     graphite
_diffrn_measurement_device_type     'Agilent Eos Gemini'
_diffrn_measurement_method     '\w scans'
_diffrn_detector_area_resol_mean     16.0416
_diffrn_reflns_number     6399
_diffrn_reflns_av_R_equivalents     0.0266
_diffrn_reflns_theta_min     4.603
_diffrn_reflns_theta_max     71.031
_diffrn_reflns_theta_full     67.684
_diffrn_measured_fraction_theta_max     0.994
_diffrn_measured_fraction_theta_full     0.998
_diffrn_reflns_limit_h_min     -10
_diffrn_reflns_limit_h_max     9
_diffrn_reflns_limit_k_min     -11
_diffrn_reflns_limit_k_max     9
_diffrn_reflns_limit_l_min     -15
_diffrn_reflns_limit_l_max     14
_refine_special_details     ?
_reflns_number_total     3316
_reflns_number_gt     3177
_reflns_threshold_expression     I>2\s(I)
_refine_ls_structure_factor_coef     Fsqd
_refine_ls_matrix_type     full
_refine_ls_R_factor_all     0.0367
_refine_ls_R_factor_gt     0.0351
_refine_ls_wR_factor_gt     0.0946
_refine_ls_wR_factor_ref     0.0963
_refine_ls_goodness_of_fit_ref     1.049
_refine_ls_restrained_S_all     1.049
_refine_ls_number_reflns     3316
_refine_ls_number_parameters     254
_refine_ls_number_restraints     2
_refine_ls_hydrogen_treatment     constr
_refine_ls_weighting_scheme     calc
_refine_ls_weighting_details
;
 w=1/[\s^2^(Fo^2^)+(0.0592P)^2^+0.0586P]
 where P=(Fo^2^+2Fc^2^)/3
;
_atom_sites_solution_hydrogens     geom
_atom_sites_solution_primary     direct
_atom_sites_solution_secondary     ?
_refine_ls_shift/su_max     0.000
_refine_ls_shift/su_mean     0.000
_refine_diff_density_max     0.128
_refine_diff_density_min     -0.138
_refine_ls_extinction_method     'SHELXL2012 (Sheldrick, 2008)'
_refine_ls_extinction_coef     0.0072(12)
_refine_ls_extinction_expression
                                  'Fc^*^=kFc[1+0.001xFc^2^\l^3^/sin(2\q)]^-1/4^'
_refine_ls_abs_structure_details
;
Flack parameter determined using 1186 quotients
[(<i>I</i>^+^)-(<i>I</i>^-^)]/[(<i>I</i>^+^)+(<i>I</i>^-^)]
(Parsons <i>et al.</i>, 2013)
;
_refine_ls_abs_structure_Flack     0.1(4)
loop_
    _atom_type_symbol
    _atom_type_description
    _atom_type_scat_dispersion_real
    _atom_type_scat_dispersion_imag
    _atom_type_scat_source
    'C' 'C' 0.0181 0.0091
                         'International Tables Vol C Tables 4.2.6.8 and 6.1.1.4'
    'H' 'H' 0.0000 0.0000
                         'International Tables Vol C Tables 4.2.6.8 and 6.1.1.4'
    'N' 'N' 0.0311 0.0180
                         'International Tables Vol C Tables 4.2.6.8 and 6.1.1.4'
_computing_data_collection     'CrysAlis PRO (Agilent, 2012)'
_computing_cell_refinement     'CrysAlis PRO (Agilent, 2012)'
_computing_data_reduction     'CrysAlis RED (Agilent, 2012)'
_computing_structure_solution
;
Superflip (Palatinus & Chapuis, 2007; Palatinus & van der Lee,
2008;
Palatinus <i>et al.</i>, 2012)
;
_computing_structure_refinement     'SHELXL2012 (Sheldrick, 2008)'
_computing_molecular_graphics     'OLEX2 (Dolomanov <i>et al.</i>, 2009)'
_computing_publication_material     'OLEX2 (Dolomanov <i>et al.</i>, 2009)'
loop_
    _atom_site_type_symbol
    _atom_site_label
    _atom_site_fract_x
    _atom_site_fract_y
    _atom_site_fract_z
    _atom_site_U_iso_or_equiv
    _atom_site_adp_type
    _atom_site_calc_flag
    _atom_site_occupancy
    _atom_site_disorder_assembly
    _atom_site_disorder_group
    N N1 0.5869(2) 0.85143(18) 0.65925(14) 0.0334(4) Uani d 1 . .
    N N2 0.72189(19) 0.64457(18) 0.80568(14) 0.0305(4) Uani d 1 . .
    C C1 0.7507(2) 0.8187(2) 0.66743(17) 0.0328(5) Uani d 1 . .
    H H1A 0.8089 0.9024 0.6492 0.039 Uiso calc 1 . .
    H H1B 0.7703 0.7447 0.6152 0.039 Uiso calc 1 . .
    C C2 0.8049(2) 0.7707(2) 0.77981(17) 0.0340(5) Uani d 1 . .
    H H2A 0.9159 0.7512 0.7841 0.041 Uiso calc 1 . .
    H H2B 0.7867 0.8448 0.8323 0.041 Uiso calc 1 . .
    C C3 0.5597(3) 0.6811(2) 0.80277(18) 0.0359(5) Uani d 1 . .
    H H3A 0.5452 0.7557 0.8556 0.043 Uiso calc 1 . .
    H H3B 0.5001 0.5988 0.8225 0.043 Uiso calc 1 . .
    C C4 0.5024(2) 0.7302(2) 0.69132(17) 0.0344(5) Uani d 1 . .
    H H4A 0.5132 0.6539 0.6392 0.041 Uiso calc 1 . .
    H H4B 0.3925 0.7539 0.6903 0.041 Uiso calc 1 . .
    C C5 0.5349(3) 0.8889(2) 0.54764(18) 0.0377(5) Uani d 1 . .
    H H5A 0.4226 0.9018 0.5414 0.045 Uiso calc 1 . .
    H H5B 0.5592 0.8123 0.4990 0.045 Uiso calc 1 . .
    C C6 0.6101(3) 1.0202(2) 0.5143(2) 0.0442(6) Uani d 1 . .
    H H6 0.6307 1.0881 0.5689 0.053 Uiso calc 1 . .
    C C7 0.6514(3) 1.0529(2) 0.4176(2) 0.0459(6) Uani d 1 . .
    H H7 0.7040 1.1386 0.4117 0.055 Uiso calc 1 . .
    C C8 0.6241(3) 0.9702(2) 0.31837(19) 0.0385(5) Uani d 1 . .
    C C9 0.4864(3) 0.9022(2) 0.29280(18) 0.0377(5) Uani d 1 . .
    H H9 0.4093 0.9051 0.3418 0.045 Uiso calc 1 . .
    C C10 0.4595(3) 0.8300(2) 0.19678(19) 0.0448(6) Uani d 1 . .
    H H10 0.3638 0.7852 0.1806 0.054 Uiso calc 1 . .
    C C11 0.5692(4) 0.8225(3) 0.1250(2) 0.0551(7) Uani d 1 . .
    H H11 0.5501 0.7723 0.0598 0.066 Uiso calc 1 . .
    C C12 0.7067(4) 0.8881(3) 0.1485(2) 0.0614(8) Uani d 1 . .
    H H12 0.7835 0.8824 0.0994 0.074 Uiso calc 1 . .
    C C13 0.7345(3) 0.9627(3) 0.2430(2) 0.0522(7) Uani d 1 . .
    H H13 0.8294 1.0095 0.2572 0.063 Uiso calc 1 . .
    C C14 0.7777(2) 0.5848(2) 0.91021(16) 0.0321(5) Uani d 1 . .
    H H14 0.7564 0.6523 0.9681 0.039 Uiso calc 1 . .
    C C15 0.6962(2) 0.4481(2) 0.93040(19) 0.0370(5) Uani d 1 . .
    C C16 0.6542(3) 0.3558(3) 0.8466(2) 0.0465(6) Uani d 1 . .
    H H16 0.6703 0.3810 0.7749 0.056 Uiso calc 1 . .
    C C17 0.5894(3) 0.2279(3) 0.8667(3) 0.0617(8) Uani d 1 . .
    H H17 0.5625 0.1659 0.8089 0.074 Uiso calc 1 . .
    C C18 0.5639(3) 0.1902(3) 0.9704(3) 0.0702(10) Uani d 1 . .
    H H18 0.5183 0.1031 0.9842 0.084 Uiso calc 1 . .
    C C19 0.6051(3) 0.2801(4) 1.0533(3) 0.0696(10) Uani d 1 . .
    H H19 0.5892 0.2539 1.1249 0.083 Uiso calc 1 . .
    C C20 0.6700(3) 0.4093(3) 1.0340(2) 0.0496(6) Uani d 1 . .
    H H20 0.6962 0.4708 1.0921 0.060 Uiso calc 1 . .
    C C21 0.9488(2) 0.5561(2) 0.91718(17) 0.0304(4) Uani d 1 . .
    C C22 1.0405(3) 0.5915(2) 1.00883(18) 0.0364(5) Uani d 1 . .
    H H22 0.9979 0.6412 1.0649 0.044 Uiso calc 1 . .
    C C23 1.1937(3) 0.5551(3) 1.0193(2) 0.0433(6) Uani d 1 . .
    H H23 1.2553 0.5794 1.0828 0.052 Uiso calc 1 . .
    C C24 1.2572(3) 0.4838(2) 0.9382(2) 0.0416(6) Uani d 1 . .
    H H24 1.3622 0.4585 0.9457 0.050 Uiso calc 1 . .
    C C25 1.1672(3) 0.4492(3) 0.8459(2) 0.0433(5) Uani d 1 . .
    H H25 1.2102 0.4001 0.7898 0.052 Uiso calc 1 . .
    C C26 1.0146(3) 0.4860(2) 0.83531(19) 0.0389(5) Uani d 1 . .
    H H26 0.9538 0.4631 0.7712 0.047 Uiso calc 1 . .
loop_
    _atom_site_aniso_label
    _atom_site_aniso_U_11
    _atom_site_aniso_U_22
    _atom_site_aniso_U_33
    _atom_site_aniso_U_12
    _atom_site_aniso_U_13
    _atom_site_aniso_U_23
    N1 0.0309(10) 0.0336(8) 0.0341(9) 0.0054(7) -0.0063(7) -0.0034(7)
    N2 0.0229(9) 0.0342(8) 0.0337(9) 0.0008(7) -0.0025(7) 0.0018(7)
    C1 0.0289(11) 0.0311(10) 0.0377(11) 0.0010(8) -0.0015(9) 0.0001(8)
    C2 0.0263(11) 0.0351(10) 0.0392(11) -0.0010(8) -0.0061(8) -0.0001(9)
    C3 0.0265(11) 0.0424(11) 0.0388(11) 0.0038(8) 0.0015(9) 0.0017(9)
    C4 0.0242(10) 0.0393(10) 0.0386(12) 0.0050(8) -0.0039(8) -0.0047(9)
    C5 0.0372(13) 0.0371(11) 0.0367(12) 0.0065(9) -0.0089(9) -0.0044(8)
    C6 0.0520(16) 0.0312(10) 0.0456(13) 0.0043(10) -0.0184(11) -0.0026(9)
    C7 0.0510(16) 0.0298(10) 0.0540(15) -0.0028(10) -0.0134(12) 0.0067(9)
    C8 0.0442(14) 0.0277(9) 0.0427(12) 0.0041(9) -0.0026(10) 0.0105(8)
    C9 0.0391(13) 0.0358(11) 0.0376(11) 0.0072(9) -0.0007(9) 0.0030(9)
    C10 0.0541(16) 0.0383(11) 0.0403(12) 0.0057(10) -0.0061(11) 0.0019(9)
    C11 0.081(2) 0.0448(13) 0.0399(14) 0.0096(13) 0.0088(13) 0.0032(10)
    C12 0.081(2) 0.0510(14) 0.0570(16) 0.0110(15) 0.0313(16) 0.0143(13)
    C13 0.0481(16) 0.0423(12) 0.0671(17) -0.0029(11) 0.0097(12) 0.0179(12)
    C14 0.0285(11) 0.0376(10) 0.0298(10) 0.0043(9) -0.0007(8) -0.0001(8)
    C15 0.0217(10) 0.0467(12) 0.0428(12) 0.0061(8) 0.0044(9) 0.0095(9)
    C16 0.0382(14) 0.0439(12) 0.0590(15) -0.0051(10) 0.0139(11) 0.0017(11)
    C17 0.0424(16) 0.0480(14) 0.096(2) -0.0056(12) 0.0120(15) 0.0047(14)
    C18 0.0332(14) 0.0609(17) 0.116(3) -0.0057(13) 0.0018(16) 0.042(2)
    C19 0.0252(13) 0.106(3) 0.077(2) 0.0017(14) 0.0016(12) 0.057(2)
    C20 0.0233(12) 0.0780(17) 0.0469(14) 0.0040(11) -0.0009(10) 0.0215(13)
    C21 0.0273(11) 0.0285(9) 0.0345(10) -0.0011(7) -0.0016(8) 0.0052(8)
    C22 0.0364(12) 0.0367(10) 0.0349(11) -0.0057(9) -0.0034(9) 0.0027(9)
    C23 0.0337(12) 0.0505(12) 0.0429(13) -0.0116(10) -0.0136(10) 0.0092(10)
    C24 0.0233(11) 0.0470(12) 0.0533(14) -0.0029(9) -0.0032(10) 0.0184(10)
    C25 0.0317(12) 0.0492(13) 0.0493(13) 0.0060(9) 0.0043(10) 0.0017(10)
    C26 0.0287(12) 0.0482(12) 0.0385(11) 0.0041(9) -0.0047(9) -0.0049(9)
_geom_special_details
;
 All esds (except the esd in the dihedral angle between two l.s. planes)
 are estimated using the full covariance matrix.  The cell esds are taken
 into account individually in the estimation of esds in distances, angles
 and torsion angles; correlations between esds in cell parameters are only
 used when they are defined by crystal symmetry.  An approximate (isotropic)
 treatment of cell esds is used for estimating esds involving l.s. planes.
;
loop_
    _geom_bond_atom_site_label_1
    _geom_bond_atom_site_label_2
    _geom_bond_site_symmetry_2
    _geom_bond_distance
    _geom_bond_publ_flag
    N1 C1 . 1.467(3) ?
    N1 C4 . 1.456(3) ?
    N1 C5 . 1.475(3) ?
    N2 C2 . 1.464(3) ?
    N2 C3 . 1.465(3) ?
    N2 C14 . 1.472(3) ?
    C1 H1A . 0.9900 ?
    C1 H1B . 0.9900 ?
    C1 C2 . 1.516(3) ?
    C2 H2A . 0.9900 ?
    C2 H2B . 0.9900 ?
    C3 H3A . 0.9900 ?
    C3 H3B . 0.9900 ?
    C3 C4 . 1.515(3) ?
    C4 H4A . 0.9900 ?
    C4 H4B . 0.9900 ?
    C5 H5A . 0.9900 ?
    C5 H5B . 0.9900 ?
    C5 C6 . 1.499(3) ?
    C6 H6 . 0.9500 ?
    C6 C7 . 1.328(4) ?
    C7 H7 . 0.9500 ?
    C7 C8 . 1.475(3) ?
    C8 C9 . 1.388(3) ?
    C8 C13 . 1.409(4) ?
    C9 H9 . 0.9500 ?
    C9 C10 . 1.388(3) ?
    C10 H10 . 0.9500 ?
    C10 C11 . 1.372(4) ?
    C11 H11 . 0.9500 ?
    C11 C12 . 1.372(5) ?
    C12 H12 . 0.9500 ?
    C12 C13 . 1.385(4) ?
    C13 H13 . 0.9500 ?
    C14 H14 . 1.0000 ?
    C14 C15 . 1.527(3) ?
    C14 C21 . 1.523(3) ?
    C15 C16 . 1.397(4) ?
    C15 C20 . 1.384(3) ?
    C16 H16 . 0.9500 ?
    C16 C17 . 1.386(4) ?
    C17 H17 . 0.9500 ?
    C17 C18 . 1.381(5) ?
    C18 H18 . 0.9500 ?
    C18 C19 . 1.373(6) ?
    C19 H19 . 0.9500 ?
    C19 C20 . 1.395(5) ?
    C20 H20 . 0.9500 ?
    C21 C22 . 1.385(3) ?
    C21 C26 . 1.390(3) ?
    C22 H22 . 0.9500 ?
    C22 C23 . 1.386(3) ?
    C23 H23 . 0.9500 ?
    C23 C24 . 1.380(4) ?
    C24 H24 . 0.9500 ?
    C24 C25 . 1.382(4) ?
    C25 H25 . 0.9500 ?
    C25 C26 . 1.381(3) ?
    C26 H26 . 0.9500 ?
loop_
    _geom_angle_atom_site_label_1
    _geom_angle_atom_site_label_2
    _geom_angle_atom_site_label_3
    _geom_angle_site_symmetry_1
    _geom_angle_site_symmetry_3
    _geom_angle
    _geom_angle_publ_flag
    C1 N1 C5 . . 110.01(17) ?
    C4 N1 C1 . . 109.22(16) ?
    C4 N1 C5 . . 109.34(17) ?
    C2 N2 C3 . . 107.32(16) ?
    C2 N2 C14 . . 112.58(16) ?
    C3 N2 C14 . . 111.44(17) ?
    N1 C1 H1A . . 109.4 ?
    N1 C1 H1B . . 109.4 ?
    N1 C1 C2 . . 111.06(18) ?
    H1A C1 H1B . . 108.0 ?
    C2 C1 H1A . . 109.4 ?
    C2 C1 H1B . . 109.4 ?
    N2 C2 C1 . . 109.45(17) ?
    N2 C2 H2A . . 109.8 ?
    N2 C2 H2B . . 109.8 ?
    C1 C2 H2A . . 109.8 ?
    C1 C2 H2B . . 109.8 ?
    H2A C2 H2B . . 108.2 ?
    N2 C3 H3A . . 109.6 ?
    N2 C3 H3B . . 109.6 ?
    N2 C3 C4 . . 110.14(18) ?
    H3A C3 H3B . . 108.1 ?
    C4 C3 H3A . . 109.6 ?
    C4 C3 H3B . . 109.6 ?
    N1 C4 C3 . . 111.38(18) ?
    N1 C4 H4A . . 109.4 ?
    N1 C4 H4B . . 109.4 ?
    C3 C4 H4A . . 109.4 ?
    C3 C4 H4B . . 109.4 ?
    H4A C4 H4B . . 108.0 ?
    N1 C5 H5A . . 109.4 ?
    N1 C5 H5B . . 109.4 ?
    N1 C5 C6 . . 111.06(18) ?
    H5A C5 H5B . . 108.0 ?
    C6 C5 H5A . . 109.4 ?
    C6 C5 H5B . . 109.4 ?
    C5 C6 H6 . . 116.1 ?
    C7 C6 C5 . . 127.8(2) ?
    C7 C6 H6 . . 116.1 ?
    C6 C7 H7 . . 116.6 ?
    C6 C7 C8 . . 126.8(2) ?
    C8 C7 H7 . . 116.6 ?
    C9 C8 C7 . . 121.6(2) ?
    C9 C8 C13 . . 117.2(2) ?
    C13 C8 C7 . . 121.1(2) ?
    C8 C9 H9 . . 119.5 ?
    C10 C9 C8 . . 121.0(2) ?
    C10 C9 H9 . . 119.5 ?
    C9 C10 H10 . . 119.6 ?
    C11 C10 C9 . . 120.8(3) ?
    C11 C10 H10 . . 119.6 ?
    C10 C11 H11 . . 120.3 ?
    C10 C11 C12 . . 119.4(3) ?
    C12 C11 H11 . . 120.3 ?
    C11 C12 H12 . . 119.7 ?
    C11 C12 C13 . . 120.6(3) ?
    C13 C12 H12 . . 119.7 ?
    C8 C13 H13 . . 119.5 ?
    C12 C13 C8 . . 120.9(3) ?
    C12 C13 H13 . . 119.5 ?
    N2 C14 H14 . . 108.6 ?
    N2 C14 C15 . . 110.89(17) ?
    N2 C14 C21 . . 111.98(17) ?
    C15 C14 H14 . . 108.6 ?
    C21 C14 H14 . . 108.6 ?
    C21 C14 C15 . . 107.97(17) ?
    C16 C15 C14 . . 121.3(2) ?
    C20 C15 C14 . . 120.2(2) ?
    C20 C15 C16 . . 118.3(2) ?
    C15 C16 H16 . . 119.5 ?
    C17 C16 C15 . . 120.9(3) ?
    C17 C16 H16 . . 119.5 ?
    C16 C17 H17 . . 119.9 ?
    C18 C17 C16 . . 120.2(3) ?
    C18 C17 H17 . . 119.9 ?
    C17 C18 H18 . . 120.3 ?
    C19 C18 C17 . . 119.3(3) ?
    C19 C18 H18 . . 120.3 ?
    C18 C19 H19 . . 119.5 ?
    C18 C19 C20 . . 120.9(3) ?
    C20 C19 H19 . . 119.5 ?
    C15 C20 C19 . . 120.3(3) ?
    C15 C20 H20 . . 119.9 ?
    C19 C20 H20 . . 119.9 ?
    C22 C21 C14 . . 120.31(19) ?
    C22 C21 C26 . . 118.6(2) ?
    C26 C21 C14 . . 121.00(19) ?
    C21 C22 H22 . . 119.7 ?
    C21 C22 C23 . . 120.6(2) ?
    C23 C22 H22 . . 119.7 ?
    C22 C23 H23 . . 119.8 ?
    C24 C23 C22 . . 120.3(2) ?
    C24 C23 H23 . . 119.8 ?
    C23 C24 H24 . . 120.2 ?
    C23 C24 C25 . . 119.6(2) ?
    C25 C24 H24 . . 120.2 ?
    C24 C25 H25 . . 120.0 ?
    C26 C25 C24 . . 120.1(2) ?
    C26 C25 H25 . . 120.0 ?
    C21 C26 H26 . . 119.6 ?
    C25 C26 C21 . . 120.9(2) ?
    C25 C26 H26 . . 119.6 ?
loop_
    _geom_torsion_atom_site_label_1
    _geom_torsion_atom_site_label_2
    _geom_torsion_atom_site_label_3
    _geom_torsion_atom_site_label_4
    _geom_torsion_site_symmetry_1
    _geom_torsion_site_symmetry_2
    _geom_torsion_site_symmetry_3
    _geom_torsion_site_symmetry_4
    _geom_torsion
    _geom_torsion_publ_flag
    N1 C1 C2 N2 . . . . 60.7(2) ?
    N1 C5 C6 C7 . . . . 145.9(2) ?
    N2 C3 C4 N1 . . . . -59.4(2) ?
    N2 C14 C15 C16 . . . . 35.6(3) ?
    N2 C14 C15 C20 . . . . -148.1(2) ?
    N2 C14 C21 C22 . . . . 135.90(19) ?
    N2 C14 C21 C26 . . . . -48.3(3) ?
    C1 N1 C4 C3 . . . . 55.5(2) ?
    C1 N1 C5 C6 . . . . -64.6(2) ?
    C2 N2 C3 C4 . . . . 61.3(2) ?
    C2 N2 C14 C15 . . . . -175.90(17) ?
    C2 N2 C14 C21 . . . . -55.2(2) ?
    C3 N2 C2 C1 . . . . -61.9(2) ?
    C3 N2 C14 C15 . . . . 63.4(2) ?
    C3 N2 C14 C21 . . . . -175.87(17) ?
    C4 N1 C1 C2 . . . . -56.3(2) ?
    C4 N1 C5 C6 . . . . 175.45(19) ?
    C5 N1 C1 C2 . . . . -176.29(16) ?
    C5 N1 C4 C3 . . . . 175.89(17) ?
    C5 C6 C7 C8 . . . . 4.0(4) ?
    C6 C7 C8 C9 . . . . 40.9(4) ?
    C6 C7 C8 C13 . . . . -142.3(3) ?
    C7 C8 C9 C10 . . . . 177.0(2) ?
    C7 C8 C13 C12 . . . . -178.2(2) ?
    C8 C9 C10 C11 . . . . 0.8(3) ?
    C9 C8 C13 C12 . . . . -1.2(3) ?
    C9 C10 C11 C12 . . . . -0.5(4) ?
    C10 C11 C12 C13 . . . . -0.7(4) ?
    C11 C12 C13 C8 . . . . 1.5(4) ?
    C13 C8 C9 C10 . . . . 0.0(3) ?
    C14 N2 C2 C1 . . . . 175.11(17) ?
    C14 N2 C3 C4 . . . . -174.99(17) ?
    C14 C15 C16 C17 . . . . 175.7(2) ?
    C14 C15 C20 C19 . . . . -175.6(2) ?
    C14 C21 C22 C23 . . . . 174.5(2) ?
    C14 C21 C26 C25 . . . . -174.2(2) ?
    C15 C14 C21 C22 . . . . -101.7(2) ?
    C15 C14 C21 C26 . . . . 74.0(3) ?
    C15 C16 C17 C18 . . . . 0.7(4) ?
    C16 C15 C20 C19 . . . . 0.9(3) ?
    C16 C17 C18 C19 . . . . -0.8(5) ?
    C17 C18 C19 C20 . . . . 1.0(4) ?
    C18 C19 C20 C15 . . . . -1.1(4) ?
    C20 C15 C16 C17 . . . . -0.7(4) ?
    C21 C14 C15 C16 . . . . -87.5(2) ?
    C21 C14 C15 C20 . . . . 88.9(2) ?
    C21 C22 C23 C24 . . . . 0.4(3) ?
    C22 C21 C26 C25 . . . . 1.6(3) ?
    C22 C23 C24 C25 . . . . 0.3(3) ?
    C23 C24 C25 C26 . . . . 0.0(3) ?
    C24 C25 C26 C21 . . . . -0.9(4) ?
    C26 C21 C22 C23 . . . . -1.4(3) ?
loop_
    _geom_hbond_atom_site_label_D
    _geom_hbond_atom_site_label_H
    _geom_hbond_atom_site_label_A
    _geom_hbond_site_symmetry_A
    _geom_hbond_distance_DH
    _geom_hbond_distance_HA
    _geom_hbond_distance_DA
    _geom_hbond_angle_DHA
    C24 H24 Cg1 1_655 0.95 2.70 3.629(3) 164
_iucr_refine_instructions_details
;
TITL Reddy-2 in P2/n
CELL 1.54184 8.78226 9.606765 12.489415 90 94.8337 90
ZERR 2 0.000283 0.000271 0.00043 0 0.003 0
LATT -1
SYMM 0.5+X,-Y,0.5+Z
SFAC C H N
UNIT 52 56 4
L.S. 25
PLAN  15
TEMP -100(2)
MORE -1
BOND $H
CONF
fmap 2
acta
OMIT 0 0 -4
OMIT -2 2 -2
REM <HKL>C:/Documents%20and%20Settings/jjasinsk/Desktop/Reddy-2/olex2_Reddy-2-
REM jpj/Reddy-2.hkl</HKL>
WGHT    0.059200    0.058600
EXTI    0.007219
FVAR      12.55623
N1    3    0.586904    0.851426    0.659249    11.00000    0.03092    0.03363 =
         0.03413   -0.00343   -0.00629    0.00536
N2    3    0.721887    0.644572    0.805676    11.00000    0.02286    0.03419 =
         0.03370    0.00185   -0.00253    0.00084
C1    1    0.750655    0.818720    0.667431    11.00000    0.02886    0.03105 =
         0.03772    0.00015   -0.00150    0.00098
AFIX  23
H1A   2    0.808913    0.902424    0.649166    11.00000   -1.20000
H1B   2    0.770343    0.744678    0.615217    11.00000   -1.20000
AFIX   0
C2    1    0.804870    0.770686    0.779805    11.00000    0.02628    0.03507 =
         0.03921   -0.00005   -0.00611   -0.00100
AFIX  23
H2A   2    0.915919    0.751246    0.784071    11.00000   -1.20000
H2B   2    0.786718    0.844840    0.832284    11.00000   -1.20000
AFIX   0
C3    1    0.559668    0.681058    0.802774    11.00000    0.02646    0.04239 =
         0.03877    0.00174    0.00153    0.00381
AFIX  23
H3A   2    0.545208    0.755675    0.855643    11.00000   -1.20000
H3B   2    0.500129    0.598824    0.822525    11.00000   -1.20000
AFIX   0
C4    1    0.502372    0.730173    0.691323    11.00000    0.02416    0.03933 =
         0.03860   -0.00472   -0.00390    0.00505
AFIX  23
H4A   2    0.513189    0.653949    0.639160    11.00000   -1.20000
H4B   2    0.392548    0.753858    0.690285    11.00000   -1.20000
AFIX   0
C5    1    0.534857    0.888949    0.547642    11.00000    0.03719    0.03708 =
         0.03667   -0.00437   -0.00886    0.00650
AFIX  23
H5A   2    0.422608    0.901776    0.541366    11.00000   -1.20000
H5B   2    0.559238    0.812250    0.498977    11.00000   -1.20000
AFIX   0
C6    1    0.610067    1.020198    0.514323    11.00000    0.05203    0.03120 =
         0.04564   -0.00261   -0.01838    0.00427
AFIX  43
H6    2    0.630655    1.088115    0.568914    11.00000   -1.20000
AFIX   0
C7    1    0.651375    1.052910    0.417605    11.00000    0.05097    0.02976 =
         0.05398    0.00666   -0.01342   -0.00276
AFIX  43
H7    2    0.704011    1.138603    0.411728    11.00000   -1.20000
AFIX   0
C8    1    0.624142    0.970222    0.318368    11.00000    0.04418    0.02771 =
         0.04270    0.01055   -0.00256    0.00410
C9    1    0.486371    0.902221    0.292801    11.00000    0.03910    0.03577 =
         0.03759    0.00299   -0.00074    0.00721
AFIX  43
H9    2    0.409320    0.905148    0.341772    11.00000   -1.20000
AFIX   0
C10   1    0.459454    0.830010    0.196782    11.00000    0.05414    0.03832 =
         0.04030    0.00189   -0.00610    0.00570
AFIX  43
H10   2    0.363835    0.785248    0.180550    11.00000   -1.20000
AFIX   0
C11   1    0.569176    0.822468    0.125037    11.00000    0.08127    0.04483 =
         0.03992    0.00315    0.00877    0.00958
AFIX  43
H11   2    0.550120    0.772256    0.059753    11.00000   -1.20000
AFIX   0
C12   1    0.706697    0.888135    0.148469    11.00000    0.08053    0.05096 =
         0.05696    0.01431    0.03134    0.01101
AFIX  43
H12   2    0.783484    0.882390    0.099432    11.00000   -1.20000
AFIX   0
C13   1    0.734535    0.962732    0.243005    11.00000    0.04810    0.04232 =
         0.06708    0.01790    0.00973   -0.00294
AFIX  43
H13   2    0.829397    1.009497    0.257222    11.00000   -1.20000
AFIX   0
C14   1    0.777653    0.584802    0.910210    11.00000    0.02849    0.03761 =
         0.02981   -0.00011   -0.00069    0.00426
AFIX  13
H14   2    0.756373    0.652275    0.968068    11.00000   -1.20000
AFIX   0
C15   1    0.696213    0.448098    0.930398    11.00000    0.02175    0.04666 =
         0.04280    0.00951    0.00439    0.00610
C16   1    0.654231    0.355769    0.846617    11.00000    0.03817    0.04392 =
         0.05899    0.00167    0.01393   -0.00513
AFIX  43
H16   2    0.670322    0.381025    0.774898    11.00000   -1.20000
AFIX   0
C17   1    0.589446    0.227865    0.866706    11.00000    0.04238    0.04799 =
         0.09581    0.00468    0.01202   -0.00557
AFIX  43
H17   2    0.562511    0.165862    0.808940    11.00000   -1.20000
AFIX   0
C18   1    0.563901    0.190214    0.970389    11.00000    0.03323    0.06091 =
         0.11574    0.04197    0.00181   -0.00566
AFIX  43
H18   2    0.518301    0.103076    0.984195    11.00000   -1.20000
AFIX   0
C19   1    0.605105    0.280055    1.053321    11.00000    0.02520    0.10567 =
         0.07740    0.05672    0.00157    0.00170
AFIX  43
H19   2    0.589227    0.253859    1.124878    11.00000   -1.20000
AFIX   0
C20   1    0.669959    0.409269    1.033990    11.00000    0.02332    0.07803 =
         0.04687    0.02151   -0.00092    0.00403
AFIX  43
H20   2    0.696205    0.470849    1.092149    11.00000   -1.20000
AFIX   0
C21   1    0.948786    0.556091    0.917184    11.00000    0.02735    0.02852 =
         0.03449    0.00522   -0.00162   -0.00111
C22   1    1.040467    0.591536    1.008825    11.00000    0.03643    0.03667 =
         0.03489    0.00268   -0.00344   -0.00572
AFIX  43
H22   2    0.997949    0.641227    1.064935    11.00000   -1.20000
AFIX   0
C23   1    1.193706    0.555116    1.019344    11.00000    0.03371    0.05053 =
         0.04287    0.00917   -0.01358   -0.01155
AFIX  43
H23   2    1.255335    0.579401    1.082763    11.00000   -1.20000
AFIX   0
C24   1    1.257202    0.483761    0.938169    11.00000    0.02327    0.04704 =
         0.05327    0.01840   -0.00323   -0.00286
AFIX  43
H24   2    1.362156    0.458543    0.945653    11.00000   -1.20000
AFIX   0
C25   1    1.167151    0.449222    0.845928    11.00000    0.03166    0.04919 =
         0.04927    0.00165    0.00427    0.00603
AFIX  43
H25   2    1.210221    0.400131    0.789751    11.00000   -1.20000
AFIX   0
C26   1    1.014617    0.485983    0.835311    11.00000    0.02865    0.04823 =
         0.03851   -0.00490   -0.00470    0.00415
AFIX  43
H26   2    0.953841    0.463061    0.771200    11.00000   -1.20000
AFIX   0
HKLF 4
REM  Reddy-2 in P2/n
REM R1 =  0.0351 for    3177 Fo > 4sig(Fo)  and  0.0367 for all    3316 data
REM    254 parameters refined using      2 restraints
END
WGHT      0.0592      0.0586
REM Highest difference peak  0.128,  deepest hole -0.138,  1-sigma level  0.029
Q1    1   0.7295  0.5805  0.7613  11.00000  0.05    0.13
Q2    1   0.6385  0.6450  0.7943  11.00000  0.05    0.11
Q3    1   0.6375  0.4569  0.9838  11.00000  0.05    0.11
Q4    1   1.1915  0.4328  0.9045  11.00000  0.05    0.11
Q5    1   0.5565  0.9104  0.6990  11.00000  0.05    0.11
Q6    1   0.6925  1.0626  0.5838  11.00000  0.05    0.11
Q7    1   0.5405  0.7028  0.7460  11.00000  0.05    0.11
Q8    1   0.5360  0.9784  0.2786  11.00000  0.05    0.10
Q9    1   0.5593  0.8775  0.6057  11.00000  0.05    0.10
Q10   1   1.2187  0.4663  0.9968  11.00000  0.05    0.10
Q11   1   1.1630  0.2856  0.7970  11.00000  0.05    0.10
Q12   1   0.6641  0.8204  0.1634  11.00000  0.05    0.10
Q13   1   0.7419  0.6024  0.8560  11.00000  0.05    0.10
Q14   1   0.7818  0.8997  0.2038  11.00000  0.05    0.10
Q15   1   0.7499  0.5065  0.9256  11.00000  0.05    0.10
REM The information below was added by Olex2.
REM
REM R1 = 0.0351 for 3177 Fo > 4sig(Fo) and 0.0367 for all 6594 data
REM n/a parameters refined using n/a restraints
REM Highest difference peak 0.13, deepest hole -0.14
REM Mean Shift 0, Max Shift 0.
REM +++ Tabular Listing of Refinement Information +++
REM R1_all = 0.0367
REM R1_gt = 0.0351
REM wR_ref = 0.0963
REM GOOF = 1.049
REM Shift_max = 0
REM Shift_mean = 0
REM Reflections_all = 6594
REM Reflections_gt = 3177
REM Parameters = n/a
REM Hole = -0.14
REM Peak = 0.13
REM Flack = 0.1(4)
;
