# Supplementary material for: (Z)-1-Di­phenyl­methyl-4-(3-phenyl­prop-2-en­yl)piperazine
Source: Acta Crystallogr Sect E Struct Rep Online. 2014 Apr 18;70(Pt 5):o576. doi: 10.1107/S1600536814008289 (PMC4011253; doi:10.1107/S1600536814008289)
Supplement: Supplementary file 2 [file e-70-0o576-Isup2.hkl]

#
# h,k,l, Fc-squared, Fo-squared, sigma(Fo-squared), status flag
#
data_I
_shelx_refln_list_code          4
_shelx_F_calc_maximum       94.07
_exptl_crystal_F_000       396.00
_reflns_d_resolution_high  0.8152

loop_
 _space_group_symop_operation_xyz
 'x, y, z'
 'x+1/2, -y, z+1/2'

_cell_length_a     8.7823
_cell_length_b     9.6068
_cell_length_c    12.4894
_cell_angle_alpha  90.000
_cell_angle_beta   94.834
_cell_angle_gamma  90.000

_shelx_F_squared_multiplier     1.000

loop_
 _refln_index_h
 _refln_index_k
 _refln_index_l
 _refln_F_squared_calc
 _refln_F_squared_meas
 _refln_F_squared_sigma
 _refln_observed_status
  -1   0 -15         53.39         63.75         2.67 o
   1   0 -15          2.08          3.91         0.80 o
  -1   1 -15          2.56          3.02         0.45 o
   0   1 -15         15.24         18.30         1.05 o
   1   1 -15          2.53          1.99         0.42 o
   2   1 -15          8.39          9.21         0.72 o
   0   2 -15          4.68          5.96         0.86 o
   1   2 -15          6.65          5.75         0.87 o
  -2   0 -14         43.10         48.56         1.92 o
   0   0 -14          9.36          8.54         1.34 o
   2   0 -14         31.64         29.57         2.19 o
  -3   1 -14         14.46         17.80         1.03 o
  -2   1 -14          1.37          0.91         0.37 o
  -1   1 -14          8.96         12.52         1.02 o
   0   1 -14          8.79          9.02         1.22 o
   1   1 -14          0.78          1.08         0.47 o
   2   1 -14          2.24          1.83         0.52 o
   3   1 -14         10.05         11.16         1.24 o
   4   1 -14          0.33          1.29         0.65 o
   5   1 -14          0.45          0.84         0.49 o
  -2   2 -14          0.15          0.37         0.24 o
  -1   2 -14          3.32          4.03         0.59 o
   0   2 -14          2.29          2.50         0.84 o
   1   2 -14         16.94         16.71         0.96 o
   2   2 -14          0.71          0.85         0.32 o
   3   2 -14          0.15          0.44         0.54 o
   4   2 -14          5.74          6.94         1.02 o
  -1   3 -14          1.06          2.06         0.67 o
   0   3 -14         15.04         15.55         1.59 o
   1   3 -14          5.53          5.40         0.73 o
   2   3 -14         21.03         26.83         1.93 o
   3   3 -14          5.56          6.60         1.01 o
   4   3 -14          0.18          0.57         0.41 o
   2   4 -14          9.14         11.56         1.13 o
  -3   0 -13          5.03          4.56         1.08 o
  -1   0 -13         27.98         25.23         2.34 o
   1   0 -13         85.48         86.77         4.45 o
   3   0 -13          5.04          4.67         1.03 o
  -4   1 -13          0.72          0.66         0.38 o
  -3   1 -13         18.22         15.57         0.98 o
  -2   1 -13          4.14          6.18         0.71 o
  -1   1 -13          3.20          3.50         0.59 o
   0   1 -13          3.95          4.23         0.86 o
   1   1 -13         52.00         57.30         3.60 o
   2   1 -13         10.96          8.66         1.03 o
   3   1 -13          0.22         -0.02         0.53 o
   5   1 -13         37.05         32.47         2.32 o
  -4   2 -13          5.92          6.20         0.70 o
  -3   2 -13          5.77          5.04         0.55 o
  -2   2 -13          3.53          3.14         0.53 o
  -1   2 -13          7.79         10.52         0.84 o
   0   2 -13         11.90         15.23         1.92 o
   1   2 -13          5.89          5.38         1.33 o
   2   2 -13         76.45         76.84         2.73 o
   3   2 -13          3.86          3.31         0.93 o
   4   2 -13          4.01          3.71         1.01 o
   5   2 -13          7.26          5.32         1.00 o
  -4   3 -13          0.48          0.02         0.28 o
  -3   3 -13         14.49         16.59         1.11 o
  -2   3 -13          5.88          7.90         0.68 o
  -1   3 -13          0.23          0.18         0.41 o
   0   3 -13          7.44          7.78         1.39 o
   1   3 -13         58.36         63.58         3.11 o
   2   3 -13         16.64         19.69         1.44 o
   3   3 -13          8.74          7.79         1.32 o
   4   3 -13          2.42          2.32         0.85 o
   5   3 -13          4.94          3.62         0.81 o
  -3   4 -13          6.81          8.93         1.11 o
  -2   4 -13          3.55          4.21         0.87 o
  -1   4 -13          7.39          9.45         0.88 o
   0   4 -13         31.29         34.61         2.48 o
   1   4 -13          5.17          5.83         0.82 o
   2   4 -13         17.15         17.55         1.76 o
   3   4 -13          4.18          4.11         0.95 o
   4   4 -13          6.05          7.73         1.14 o
   5   4 -13          1.46          1.21         0.54 o
  -2   5 -13          3.33          2.72         0.67 o
  -1   5 -13         13.54         15.81         1.40 o
   2   5 -13         24.44         27.29         1.90 o
   3   5 -13          9.45         13.46         1.36 o
   4   5 -13          2.79          2.52         0.64 o
  -4   0 -12         13.38          9.00         1.51 o
  -2   0 -12         20.73         23.26         2.43 o
   0   0 -12         39.05         41.58         3.17 o
   2   0 -12         42.94         40.98         3.14 o
   6   0 -12         66.94         68.40         3.20 o
  -5   1 -12          0.23          0.24         0.36 o
  -4   1 -12         88.16         90.55         6.93 o
  -3   1 -12         24.91         22.19         1.63 o
  -2   1 -12         39.90         42.49         2.26 o
  -1   1 -12          0.40          1.07         0.61 o
   0   1 -12         70.67         72.22         2.96 o
   1   1 -12         91.23        101.22         3.48 o
   2   1 -12        151.16        144.03         5.97 o
   3   1 -12         54.80         64.05         3.77 o
   6   1 -12         38.76         39.71         2.49 o
  -5   2 -12         36.61         40.28         1.66 o
  -4   2 -12          3.53          3.41         0.69 o
  -3   2 -12          4.01          2.87         0.56 o
  -2   2 -12          6.45          6.25         0.77 o
  -1   2 -12         11.41          9.44         0.93 o
   0   2 -12        123.46        128.73         3.86 o
   1   2 -12          4.08          4.23         1.30 o
   2   2 -12         66.92         59.99         3.80 o
   3   2 -12         23.76         25.83         2.43 o
   4   2 -12          3.23          3.57         0.95 o
   5   2 -12          1.18          1.00         0.85 o
   6   2 -12          9.78         11.29         1.32 o
  -5   3 -12          4.82          6.27         0.70 o
  -4   3 -12         39.63         38.66         2.53 o
  -3   3 -12          6.74          8.06         0.93 o
  -2   3 -12         16.55         14.35         1.03 o
  -1   3 -12         13.76         12.03         1.19 o
   0   3 -12         23.91         22.50         1.60 o
   1   3 -12        208.19        179.60         6.73 o
   2   3 -12          7.65          9.58         1.64 o
   3   3 -12          4.98          4.35         1.09 o
   4   3 -12         10.42          7.56         1.48 o
   5   3 -12         19.23         20.81         1.99 o
   6   3 -12         14.22         16.06         1.49 o
  -4   4 -12          0.29          0.98         0.43 o
  -3   4 -12          5.42          6.82         0.83 o
  -2   4 -12          6.54          6.24         1.12 o
  -1   4 -12         35.80         40.68         2.03 o
   0   4 -12         49.02         52.66         2.33 o
   1   4 -12         17.04         19.26         2.43 o
   2   4 -12         19.36         22.62         1.61 o
   3   4 -12          2.71          2.93         0.91 o
   4   4 -12         67.53         72.19         3.75 o
   5   4 -12          7.12          5.99         1.12 o
   6   4 -12         29.20         31.35         1.87 o
  -4   5 -12          4.06          3.98         0.75 o
  -3   5 -12          5.24          5.92         1.06 o
  -2   5 -12          9.90         11.19         1.46 o
  -1   5 -12          3.91          4.71         1.02 o
   0   5 -12         34.68         33.83         2.45 o
   1   5 -12          3.79          3.58         0.93 o
   2   5 -12         11.50         15.51         1.75 o
   3   5 -12          1.65          1.13         0.73 o
   4   5 -12         20.62         21.60         1.93 o
   5   5 -12          4.99          4.43         0.54 o
  -3   6 -12         10.20         13.15         1.22 o
  -2   6 -12          7.17          7.10         1.05 o
  -1   6 -12         16.64         17.65         1.64 o
   3   6 -12         13.05         13.61         1.42 o
   4   6 -12          3.84          4.61         0.60 o
   2   7 -12          1.66          2.14         0.61 o
  -5   0 -11         35.29         35.08         1.82 o
  -3   0 -11         27.15         23.92         2.49 o
  -1   0 -11         60.41         54.67         3.71 o
   1   0 -11        177.69        181.16         6.76 o
   3   0 -11         41.70         45.92         3.26 o
  -6   1 -11          6.94          7.24         0.77 o
  -5   1 -11          6.36          6.02         0.96 o
  -4   1 -11         10.37          9.22         0.91 o
  -3   1 -11        104.03        109.37         4.47 o
  -2   1 -11         74.58         76.67         3.12 o
  -1   1 -11          4.02          2.65         0.74 o
   0   1 -11         20.76         19.05         2.95 o
   1   1 -11        218.07        222.23         5.27 o
   2   1 -11         10.13          6.88         1.42 o
   3   1 -11         62.04         58.31         3.68 o
   6   1 -11         31.26         37.74         2.67 o
  -6   2 -11          7.85         10.07         0.93 o
  -5   2 -11         19.47         20.24         2.67 o
  -4   2 -11          4.11          3.33         0.77 o
  -3   2 -11          9.68         14.34         1.08 o
  -2   2 -11          0.81          2.05         0.73 o
  -1   2 -11          6.62          7.48         1.94 o
   0   2 -11        233.73        229.78         7.43 o
   1   2 -11         78.35         90.02         4.85 o
   2   2 -11        154.21        144.84         6.07 o
   3   2 -11         37.12         29.80         2.69 o
   4   2 -11          4.61          2.23         0.80 o
   6   2 -11          4.07          3.48         0.95 o
  -6   3 -11         29.24         29.45         1.35 o
  -5   3 -11         54.89         57.86         2.19 o
  -4   3 -11          8.37          9.15         1.71 o
  -3   3 -11         24.86         22.20         1.62 o
  -2   3 -11         44.50         40.83         1.80 o
  -1   3 -11         31.01         30.57         1.57 o
   0   3 -11        118.49        111.74         5.36 o
   1   3 -11         59.99         55.42         3.75 o
   2   3 -11         76.24         65.66         4.06 o
   3   3 -11          0.49          0.08         0.87 o
   4   3 -11         75.34         83.22         4.52 o
   5   3 -11         13.65         14.22         1.85 o
   6   3 -11          1.97          3.00         0.89 o
  -5   4 -11          1.65          1.79         0.38 o
  -4   4 -11          0.79          1.42         0.56 o
  -3   4 -11         12.64         13.03         1.70 o
  -2   4 -11          1.64          1.04         0.46 o
  -1   4 -11        110.04        105.09         3.52 o
   0   4 -11         32.11         31.06         1.92 o
   1   4 -11         89.93         91.23         4.42 o
   2   4 -11         17.30         18.45         2.27 o
   3   4 -11         30.74         31.04         2.82 o
   4   4 -11         49.06         41.98         3.14 o
   5   4 -11         11.14         11.86         1.65 o
   6   4 -11         16.97         16.59         1.66 o
  -5   5 -11          1.02          2.22         0.53 o
  -4   5 -11         14.99         16.55         1.16 o
  -3   5 -11         19.91         20.52         3.39 o
  -2   5 -11          1.50          0.71         0.70 o
  -1   5 -11         43.23         43.27         2.23 o
   0   5 -11         11.34          8.80         1.06 o
   1   5 -11         16.01         14.19         1.03 o
   2   5 -11          3.10          2.27         0.96 o
   3   5 -11         13.82         12.28         1.73 o
   4   5 -11         19.28         21.93         2.22 o
   5   5 -11         17.55         18.06         1.83 o
   6   5 -11          7.36          7.84         1.07 o
  -4   6 -11          3.07          3.73         0.77 o
  -3   6 -11          1.99          1.36         0.71 o
  -2   6 -11          6.58          5.77         1.19 o
  -1   6 -11          2.76          2.79         0.97 o
   0   6 -11          8.73          8.10         1.33 o
   1   6 -11          3.69          5.13         1.05 o
   2   6 -11          0.01          0.46         0.68 o
   3   6 -11          0.56          1.00         0.75 o
   4   6 -11          7.06          9.61         1.35 o
   5   6 -11          0.07          0.53         0.36 o
   2   7 -11          1.91          3.92         0.83 o
   3   7 -11          1.06          0.87         0.39 o
   4   7 -11          1.66          0.75         0.50 o
   2   8 -11          3.63          5.76         0.83 o
  -6   0 -10          2.21          1.78         0.64 o
  -4   0 -10        159.33        156.91         6.77 o
  -2   0 -10        103.04        109.26         5.33 o
   0   0 -10        203.57        184.14         6.74 o
   2   0 -10        313.70        293.91         8.35 o
  -7   1 -10         22.05         22.04         0.99 o
  -6   1 -10        149.46        157.54         2.77 o
  -5   1 -10         17.91         18.67         1.04 o
  -4   1 -10        285.20        244.94         7.00 o
  -3   1 -10         14.41          9.72         0.94 o
  -2   1 -10         14.43         13.64         1.39 o
  -1   1 -10         43.79         48.60         3.02 o
   0   1 -10        100.80        108.58         3.57 o
   1   1 -10          9.34         10.37         1.12 o
   3   1 -10         40.02         40.53         3.11 o
  -7   2 -10         15.25         16.21         1.03 o
  -6   2 -10          8.58          8.99         0.98 o
  -5   2 -10         22.08         19.56         1.24 o
  -4   2 -10         39.03         37.25         1.76 o
  -3   2 -10         18.39         16.60         1.19 o
  -2   2 -10         22.07         17.99         1.53 o
  -1   2 -10         63.20         60.29         2.70 o
   0   2 -10        397.80        386.91         8.21 o
   1   2 -10        215.92        206.80         5.17 o
   2   2 -10         60.65         61.04         3.84 o
   3   2 -10         76.56         87.21         4.56 o
   4   2 -10         47.95         42.94         3.15 o
   6   2 -10         45.47         41.39         2.98 o
  -7   3 -10         12.26         13.74         1.27 o
  -6   3 -10          4.25          3.63         0.78 o
  -5   3 -10         50.84         49.12         1.87 o
  -4   3 -10          1.77          1.17         0.47 o
  -3   3 -10          0.76          1.29         0.59 o
  -2   3 -10         47.46         53.45         2.12 o
  -1   3 -10        123.57        113.61         6.47 o
   0   3 -10        106.86         95.80         4.56 o
   1   3 -10         70.05         68.97         4.15 o
   2   3 -10         93.20         97.63         4.95 o
   3   3 -10         96.96         85.54         4.59 o
   4   3 -10         67.97         67.02         3.94 o
   5   3 -10         10.64          7.90         1.50 o
   6   3 -10         78.08         80.53         4.10 o
  -6   4 -10         17.85         21.71         1.02 o
  -5   4 -10         23.36         19.77         1.40 o
  -4   4 -10         18.80         16.95         1.57 o
  -3   4 -10         32.14         28.43         3.31 o
  -2   4 -10         22.65         22.96         1.34 o
  -1   4 -10         16.90         18.69         1.56 o
   0   4 -10          0.61          0.89         0.54 o
   1   4 -10         78.88         76.85         5.88 o
   2   4 -10         25.34         23.77         1.77 o
   3   4 -10         58.63         59.68         2.75 o
   4   4 -10         41.41         35.40         3.04 o
   5   4 -10          1.97          1.75         0.88 o
   6   4 -10          2.73          2.63         0.92 o
   7   4 -10         12.27         11.44         1.23 o
  -6   5 -10          1.68          2.72         0.64 o
  -5   5 -10         50.00         47.93         1.60 o
  -4   5 -10          7.59          7.37         0.73 o
  -3   5 -10         22.90         18.21         1.86 o
  -2   5 -10         33.71         30.27         2.75 o
  -1   5 -10         23.22         22.89         1.68 o
   0   5 -10         37.28         30.41         2.76 o
   1   5 -10         16.10         16.49         1.15 o
   2   5 -10          6.54          8.98         1.62 o
   3   5 -10         19.32         21.37         2.33 o
   4   5 -10         20.77         20.53         2.30 o
   5   5 -10         21.50         19.37         2.07 o
   6   5 -10         10.26         10.07         1.36 o
  -5   6 -10          5.79          5.20         0.47 o
  -4   6 -10         59.92         58.97         1.74 o
  -3   6 -10          3.16          0.87         0.75 o
  -2   6 -10         17.76         17.42         2.07 o
  -1   6 -10         34.98         34.36         2.84 o
   0   6 -10         10.01         11.37         1.68 o
   1   6 -10          0.60          1.58         0.76 o
   2   6 -10          1.82          1.36         0.83 o
   3   6 -10          4.61          4.57         1.16 o
   4   6 -10          8.32          7.27         1.36 o
   5   6 -10         10.16          8.60         0.91 o
   6   6 -10          0.31          0.25         0.35 o
  -3   7 -10         36.35         43.57         2.64 o
  -2   7 -10         23.19         22.71         2.14 o
  -1   7 -10          0.46          0.15         0.72 o
   1   7 -10         22.41         26.87         2.16 o
   2   7 -10          3.32          2.74         0.89 o
   3   7 -10         18.65         23.92         2.17 o
   4   7 -10          4.48          4.60         0.71 o
   5   7 -10          7.41          6.83         0.95 o
   1   8 -10          0.62          0.68         0.54 o
   2   8 -10          8.05          7.80         1.17 o
   3   8 -10          1.38          1.37         0.48 o
   4   8 -10          5.24          6.50         0.89 o
  -7   0  -9          5.44          6.30         0.80 o
  -5   0  -9        342.37        344.28        11.94 o
  -3   0  -9        231.11        250.61         5.61 o
  -1   0  -9         26.00         32.25         2.56 o
  -8   1  -9          4.02          4.27         0.79 o
  -7   1  -9         19.66         22.38         1.16 o
  -6   1  -9         44.05         48.93         1.82 o
  -5   1  -9         10.60          9.42         0.80 o
  -4   1  -9         86.46         79.21         2.58 o
  -3   1  -9         38.70         33.29         1.64 o
  -2   1  -9         65.03         67.44         2.26 o
  -1   1  -9        148.23        148.92         3.94 o
   3   1  -9         66.96         79.91         4.15 o
  -7   2  -9         11.64         12.76         0.86 o
  -6   2  -9         48.45         54.06         1.99 o
  -5   2  -9          0.21          0.77         0.47 o
  -4   2  -9          0.19          0.24         0.53 o
  -3   2  -9         10.52          8.73         0.88 o
  -2   2  -9         44.61         46.89         2.22 o
  -1   2  -9         95.67         98.44         4.64 o
   0   2  -9        148.70        137.61         3.67 o
   1   2  -9         28.63         28.01         1.67 o
   2   2  -9         43.16         34.54         1.92 o
   3   2  -9         35.15         34.22         2.82 o
   4   2  -9        115.69        114.35         5.12 o
   6   2  -9         11.27         12.00         1.71 o
  -7   3  -9          7.97         10.06         0.85 o
  -6   3  -9          9.47          7.89         1.05 o
  -5   3  -9          1.83          2.82         1.12 o
  -4   3  -9         15.92         16.09         1.53 o
  -3   3  -9         22.48         19.11         1.59 o
  -2   3  -9          1.45          1.62         0.40 o
  -1   3  -9         60.34         55.32         2.50 o
   0   3  -9         56.30         58.13         2.61 o
   3   3  -9        171.92        156.28         6.21 o
   4   3  -9         31.78         29.56         2.67 o
   6   3  -9         40.35         38.36         2.95 o
  -7   4  -9         28.12         31.80         1.47 o
  -6   4  -9          8.94          7.90         0.74 o
  -5   4  -9         16.18         14.38         1.88 o
  -4   4  -9          8.28          5.75         1.26 o
  -3   4  -9         12.96         15.88         1.38 o
  -2   4  -9         21.63         23.49         1.69 o
  -1   4  -9         53.71         43.66         2.29 o
   0   4  -9        110.49         95.64         3.42 o
   1   4  -9         31.50         30.83         1.90 o
   2   4  -9         40.41         34.73         2.95 o
   3   4  -9        120.78        112.99         5.41 o
   4   4  -9         72.07         80.74         4.57 o
   5   4  -9         10.67          9.37         1.60 o
   6   4  -9         15.65         15.93         1.95 o
  -6   5  -9         70.38         73.06         1.93 o
  -5   5  -9         15.49         15.02         1.26 o
  -4   5  -9         14.42         12.57         1.24 o
  -3   5  -9         21.80         18.55         1.51 o
  -2   5  -9         26.71         25.02         2.57 o
  -1   5  -9         31.67         29.97         2.82 o
   0   5  -9         36.05         31.71         2.30 o
   1   5  -9         43.07         43.04         4.89 o
   2   5  -9         97.31         91.90         3.43 o
   3   5  -9         53.32         52.13         3.72 o
   4   5  -9         26.72         25.66         2.61 o
   5   5  -9         11.47         11.52         1.80 o
   6   5  -9          2.33          2.00         0.56 o
  -6   6  -9         39.00         39.56         1.51 o
  -5   6  -9         38.21         43.04         1.51 o
  -4   6  -9          9.91         11.05         0.88 o
  -3   6  -9          4.33          4.39         0.88 o
  -2   6  -9         57.93         49.74         3.54 o
  -1   6  -9         59.05         49.56         3.53 o
   0   6  -9          7.97          7.16         1.41 o
   1   6  -9         13.22         11.18         1.17 o
   2   6  -9          0.14          0.08         0.74 o
   3   6  -9          8.39          7.43         1.54 o
   4   6  -9         11.11          9.48         1.61 o
   5   6  -9         33.19         31.32         1.81 o
   6   6  -9          1.17          0.65         0.40 o
  -5   7  -9          2.65          3.25         0.71 o
  -4   7  -9         25.55         28.23         1.49 o
  -3   7  -9          8.73          7.30         0.88 o
  -2   7  -9         88.37         87.87         2.98 o
  -1   7  -9         12.52         12.18         1.81 o
   1   7  -9         12.07          9.34         1.48 o
   2   7  -9          9.16          9.45         1.48 o
   3   7  -9          3.58          3.16         1.03 o
   4   7  -9          4.18          3.52         0.73 o
   5   7  -9          8.30          7.15         1.16 o
   6   7  -9          0.84          1.38         0.49 o
  -3   8  -9         24.89         28.15         1.86 o
   0   8  -9         13.63         14.69         1.59 o
   1   8  -9          3.03          4.01         0.99 o
   2   8  -9         11.05          8.69         1.40 o
   3   8  -9          4.85          4.80         1.05 o
   4   8  -9          4.72          4.27         0.93 o
   5   8  -9          5.85          7.76         0.97 o
   1   9  -9          0.52          0.79         0.48 o
   2   9  -9         12.82         13.89         1.10 o
   3   9  -9         33.77         36.17         2.02 o
  -8   0  -8         20.12         22.85         1.99 o
  -6   0  -8          3.88          2.79         0.73 o
  -4   0  -8        197.40        178.33        11.46 o
  -2   0  -8        106.65        103.08         4.49 o
   2   0  -8         68.09         76.00         3.47 o
  -8   1  -8          4.46          6.48         0.78 o
  -7   1  -8          1.64          1.97         0.50 o
  -6   1  -8         40.74         42.74         1.66 o
  -5   1  -8        272.72        255.92         7.69 o
  -4   1  -8         14.74         13.25         1.05 o
  -3   1  -8        117.49        111.15         2.84 o
  -2   1  -8        282.21        285.20         9.10 o
  -1   1  -8        401.99        391.00         6.32 o
   1   1  -8         31.60         35.16         2.27 o
   2   1  -8         30.17         30.50         2.27 o
   3   1  -8         39.04         36.99         2.55 o
   4   1  -8         67.40         62.15         3.48 o
  -8   2  -8         23.02         28.01         1.15 o
  -7   2  -8         29.70         29.20         1.43 o
  -6   2  -8          6.06          4.59         0.84 o
  -5   2  -8        122.63        120.78         6.15 o
  -4   2  -8         71.82         65.04         2.83 o
  -3   2  -8         40.20         44.28         2.26 o
  -2   2  -8          1.54          2.90         0.88 o
  -1   2  -8        367.20        359.63         9.14 o
   0   2  -8          5.76          6.86         1.10 o
   2   2  -8         39.35         27.66         2.30 o
   3   2  -8          0.01          0.73         0.54 o
   4   2  -8          8.29          9.76         1.44 o
   6   2  -8          4.48          3.93         1.00 o
  -8   3  -8          3.12          3.39         0.43 o
  -7   3  -8         25.44         25.33         1.55 o
  -6   3  -8          4.75          5.16         0.83 o
  -5   3  -8         47.54         46.55         3.52 o
  -4   3  -8         33.30         28.70         1.88 o
  -3   3  -8         16.59         18.16         1.48 o
  -2   3  -8         10.11         11.84         1.17 o
  -1   3  -8         24.63         19.96         2.05 o
   0   3  -8          8.72          5.94         0.81 o
   1   3  -8         26.09         28.09         2.35 o
   2   3  -8        164.23        155.21         5.80 o
   3   3  -8         97.89        112.04         4.99 o
   4   3  -8         75.01         80.83         4.27 o
   5   3  -8         59.52         67.43         4.09 o
   6   3  -8         26.61         23.00         2.34 o
  -7   4  -8         33.08         39.10         2.64 o
  -6   4  -8          7.42          7.76         1.05 o
  -5   4  -8        150.26        141.22         6.11 o
  -4   4  -8         51.93         46.37         3.53 o
  -3   4  -8         33.93         30.81         2.81 o
  -2   4  -8         24.59         20.78         2.17 o
  -1   4  -8         52.63         45.65         2.25 o
   0   4  -8         99.57        101.58         3.66 o
   1   4  -8         98.15         92.12         4.45 o
   2   4  -8         51.86         57.98         3.63 o
   3   4  -8          3.25          2.47         0.67 o
   4   4  -8         42.84         42.09         3.27 o
   5   4  -8        160.84        153.88         6.35 o
   6   4  -8         78.58         82.39         4.37 o
  -7   5  -8         23.88         28.87         1.46 o
  -6   5  -8         14.82         14.91         1.18 o
  -5   5  -8         18.13         15.09         1.52 o
  -4   5  -8         98.53         98.98         4.93 o
  -3   5  -8          2.66          2.49         0.92 o
  -2   5  -8         79.17         74.74         4.17 o
  -1   5  -8        181.65        164.32         6.55 o
   0   5  -8        138.22        150.88         4.29 o
   1   5  -8        364.06        360.12         7.37 o
   2   5  -8        218.95        218.01         6.96 o
   3   5  -8        320.22        333.18         9.62 o
   4   5  -8         40.89         47.52         3.47 o
   5   5  -8         53.04         54.13         3.69 o
   6   5  -8         15.28         13.35         1.20 o
   7   5  -8         22.20         22.42         1.88 o
  -6   6  -8         62.96         67.62         3.34 o
  -5   6  -8         43.40         43.33         2.06 o
  -4   6  -8         45.06         41.02         2.16 o
  -3   6  -8        123.52        108.50         5.22 o
  -2   6  -8          3.12          2.44         0.71 o
  -1   6  -8         25.34         24.28         2.53 o
   0   6  -8        114.50        114.73         5.46 o
   1   6  -8          4.41          5.05         0.86 o
   2   6  -8          4.39          5.41         1.35 o
   3   6  -8          6.71          6.78         1.52 o
   4   6  -8          0.69          0.30         0.85 o
   5   6  -8          7.50          6.34         1.23 o
   6   6  -8         46.12         47.85         2.10 o
  -6   7  -8          3.22          2.35         0.59 o
  -5   7  -8          0.65          0.21         0.54 o
  -4   7  -8          2.22          2.05         0.65 o
  -3   7  -8          0.05          0.39         0.51 o
  -2   7  -8         78.62         79.10         3.02 o
  -1   7  -8         51.41         49.02         6.73 o
   0   7  -8         50.22         56.10         3.68 o
   1   7  -8          5.46          4.47         1.17 o
   2   7  -8          1.15          0.59         0.72 o
   3   7  -8         43.90         40.04         3.14 o
   4   7  -8          6.83          6.86         1.06 o
   5   7  -8         74.09         82.55         2.85 o
   6   7  -8         25.02         24.26         1.84 o
  -5   8  -8          6.27          8.38         0.97 o
  -4   8  -8         49.37         57.02         2.90 o
  -3   8  -8          2.02          2.59         0.87 o
  -2   8  -8          6.53          7.09         1.22 o
  -1   8  -8          5.12          4.21         0.89 o
   0   8  -8          4.55          5.20         1.08 o
   1   8  -8         48.19         48.64         3.22 o
   2   8  -8          0.22         -0.06         0.73 o
   3   8  -8          7.45          5.29         1.21 o
   4   8  -8          0.49          1.63         0.82 o
   5   8  -8         32.10         35.87         2.29 o
  -3   9  -8         13.62         11.28         1.13 o
  -2   9  -8         14.79         15.26         1.40 o
   1   9  -8          5.46          6.59         1.05 o
   2   9  -8         14.14         15.99         1.62 o
   3   9  -8         10.07          9.80         1.07 o
   4   9  -8         23.60         21.79         1.65 o
   0  10  -8          3.35          4.86         0.77 o
   1  10  -8          5.71          6.29         0.86 o
  -9   0  -7         16.83         15.77         1.44 o
  -7   0  -7         73.69         73.75         2.93 o
  -5   0  -7        359.35        365.36        10.02 o
  -3   0  -7         35.40         33.94         2.49 o
  -1   0  -7        887.14        845.28        13.81 o
   3   0  -7         10.20          8.35         1.12 o
   5   0  -7        105.63         98.62         4.32 o
  -9   1  -7         10.02         11.78         0.87 o
  -8   1  -7          9.59         10.05         1.07 o
  -7   1  -7         50.84         52.51         2.55 o
  -6   1  -7        173.14        180.09         5.32 o
  -5   1  -7        347.38        348.87         9.44 o
  -4   1  -7         71.16         73.01         2.70 o
  -3   1  -7          2.50          3.14         0.58 o
  -2   1  -7        227.37        233.34         9.85 o
  -1   1  -7        475.92        509.83         6.95 o
   2   1  -7          5.98          8.59         0.76 o
   3   1  -7         64.81         57.27         2.98 o
   4   1  -7          5.78          5.02         1.00 o
  -8   2  -7         16.53         17.11         1.03 o
  -7   2  -7          1.38          1.70         0.69 o
  -6   2  -7         16.67         17.23         2.69 o
  -5   2  -7        141.86        150.26         4.38 o
  -4   2  -7        144.12        140.92         3.29 o
  -3   2  -7         19.15         17.89         1.91 o
  -2   2  -7          0.23          4.40         0.99 o
  -1   2  -7        110.98        111.14         7.20 o
   0   2  -7         27.31         29.41         2.06 o
   1   2  -7         58.43         58.66         3.42 o
   2   2  -7          1.09          3.11         0.83 o
   3   2  -7        223.42        225.86         6.43 o
   4   2  -7         12.29         12.02         1.53 o
  -8   3  -7         12.75         13.48         0.76 o
  -7   3  -7         24.22         23.95         1.65 o
  -6   3  -7         64.06         67.82         2.91 o
  -5   3  -7        168.82        188.66         6.76 o
  -4   3  -7         43.47         40.02         3.15 o
  -3   3  -7         98.77         93.84         5.75 o
  -2   3  -7         31.26         28.17         2.37 o
  -1   3  -7          0.18          0.61         0.36 o
   0   3  -7        142.08        136.51         4.84 o
   1   3  -7          3.92          2.18         0.55 o
   2   3  -7         24.72         23.19         2.03 o
   3   3  -7         11.60         10.52         1.47 o
   5   3  -7         18.03         20.79         2.25 o
   6   3  -7         51.98         65.19         3.87 o
  -8   4  -7          9.64          8.94         0.79 o
  -7   4  -7         44.44         47.07         1.75 o
  -6   4  -7        117.82        121.93         4.99 o
  -5   4  -7         72.14         78.96         4.52 o
  -4   4  -7         35.06         28.76         2.76 o
  -3   4  -7         13.43         11.86         1.75 o
  -2   4  -7         81.23         86.18         7.75 o
  -1   4  -7         45.37         42.97         2.95 o
   0   4  -7         56.33         54.47         2.27 o
   1   4  -7        111.83        104.00         4.56 o
   2   4  -7        113.90        107.02         4.67 o
   3   4  -7        104.72        107.33         3.47 o
   4   4  -7         74.44         69.90         4.14 o
   5   4  -7        100.22        112.01         5.30 o
   6   4  -7        131.44        136.04         5.70 o
  -7   5  -7         56.38         60.58         3.28 o
  -6   5  -7         14.98         14.92         1.94 o
  -5   5  -7          7.81          6.89         0.83 o
  -4   5  -7          8.52          6.56         1.02 o
  -3   5  -7         67.24         58.38         3.79 o
  -2   5  -7         49.50         42.54         3.12 o
  -1   5  -7         42.28         45.66         2.41 o
   0   5  -7        156.31        143.27         6.91 o
   1   5  -7         51.07         57.53         2.51 o
   2   5  -7        112.90        124.66         3.77 o
   3   5  -7         86.89         79.55         4.42 o
   4   5  -7         11.05          9.36         1.65 o
   5   5  -7         71.85         75.88         4.41 o
   6   5  -7         40.36         38.51         2.08 o
  -7   6  -7         57.37         58.54         2.88 o
  -6   6  -7          2.91          2.18         0.94 o
  -5   6  -7         48.32         49.93         2.64 o
  -4   6  -7        138.86        126.26         4.44 o
  -3   6  -7          5.22          4.29         0.83 o
  -2   6  -7         41.62         40.22         3.77 o
  -1   6  -7          5.53          5.13         0.85 o
   0   6  -7        115.67        116.74         5.44 o
   1   6  -7        388.47        399.05        10.37 o
   2   6  -7        270.64        245.11         8.12 o
   3   6  -7         63.97         63.36         4.06 o
   4   6  -7         92.99         96.08         4.97 o
   5   6  -7         49.97         55.69         5.88 o
   6   6  -7         31.53         34.89         4.22 o
  -6   7  -7          8.03          8.93         1.21 o
  -5   7  -7         17.72         19.38         1.99 o
  -4   7  -7          4.96          4.04         0.78 o
  -3   7  -7        198.53        207.32         7.19 o
  -2   7  -7        178.80        179.91        17.73 o
  -1   7  -7        164.04        156.46        17.03 o
   0   7  -7         46.29         51.29         3.56 o
   1   7  -7         21.30         20.17         2.27 o
   2   7  -7         47.40         43.40         3.33 o
   3   7  -7         12.08         12.88         1.92 o
   4   7  -7        123.40        131.54         5.74 o
   5   7  -7          2.62          2.73         1.00 o
   6   7  -7         70.91         65.63         3.33 o
  -5   8  -7          4.83          6.24         1.04 o
  -4   8  -7         24.79         23.31         2.11 o
  -3   8  -7          8.99          7.50         1.36 o
  -2   8  -7         17.05         16.62         1.91 o
  -1   8  -7         31.49         31.70         2.60 o
   0   8  -7          8.50          7.89         0.94 o
   1   8  -7         21.45         20.43         2.20 o
   2   8  -7         19.67         15.94         2.00 o
   3   8  -7         11.24          8.53         1.53 o
   4   8  -7         30.21         32.67         2.66 o
   5   8  -7         50.15         53.92         3.08 o
   6   8  -7          3.40          3.49         0.74 o
  -4   9  -7         10.81         12.03         1.25 o
  -3   9  -7         17.70         14.08         1.49 o
  -2   9  -7         26.32         28.86         2.20 o
  -1   9  -7         36.25         37.43         2.54 o
   0   9  -7          3.44          2.92         0.81 o
   1   9  -7         19.73         20.97         1.94 o
   2   9  -7          6.82          5.38         1.12 o
   3   9  -7         24.10         25.19         2.30 o
   4   9  -7         11.82         12.74         1.45 o
   5   9  -7          3.96          4.42         0.80 o
  -1  10  -7         17.88         17.73         1.01 o
   0  10  -7          4.92          5.68         0.94 o
   1  10  -7          9.90         12.25         1.33 o
   2  10  -7         13.89         13.97         0.96 o
   3  10  -7         21.68         22.23         1.52 o
  -8   0  -6          3.89          4.25         1.25 o
  -6   0  -6        266.10        260.81         8.51 o
  -4   0  -6         23.80         20.99         2.01 o
  -2   0  -6       1445.56       1579.60        21.62 o
   0   0  -6        863.31        912.63        12.45 o
   2   0  -6        717.65        693.87        11.33 o
   4   0  -6        341.23        353.78         7.85 o
  -9   1  -6          2.92          2.21         0.61 o
  -8   1  -6         34.41         32.63         1.95 o
  -7   1  -6         23.92         23.35         1.80 o
  -6   1  -6        640.57        658.78        10.25 o
  -5   1  -6         61.28         62.88         3.02 o
  -4   1  -6        107.92        105.07         3.96 o
  -3   1  -6         24.14         27.25         1.47 o
  -2   1  -6         85.80        104.10         3.54 o
  -1   1  -6       1206.69       1294.20        15.52 o
   0   1  -6         42.87         53.88         2.39 o
   1   1  -6        207.81        205.23         5.21 o
   2   1  -6        148.09        169.14        10.75 o
   3   1  -6        185.05        210.58         3.78 o
   4   1  -6         12.22         16.80         1.33 o
   5   1  -6         23.03         23.39         2.06 o
  -9   2  -6         34.57         36.05         1.28 o
  -8   2  -6         47.86         48.77         2.29 o
  -7   2  -6         28.91         26.75         1.88 o
  -6   2  -6          7.07          7.20         1.03 o
  -5   2  -6        133.64        118.14         4.04 o
  -4   2  -6        202.61        205.92         6.71 o
  -3   2  -6          3.33          3.99         0.97 o
  -2   2  -6         18.56         21.56         1.36 o
  -1   2  -6        429.50        459.27         6.18 o
   0   2  -6        148.26        164.27         4.71 o
   1   2  -6         98.17        106.12         3.84 o
   2   2  -6        232.78        234.40         5.94 o
   3   2  -6         38.37         47.92         2.68 o
   4   2  -6         45.08         48.36         2.89 o
   5   2  -6          8.49          7.47         1.25 o
  -9   3  -6         21.45         27.89         1.26 o
  -8   3  -6          5.68          7.35         0.93 o
  -7   3  -6         12.24         12.78         1.43 o
  -6   3  -6         33.72         33.17         2.08 o
  -5   3  -6        420.55        404.87         7.67 o
  -4   3  -6        114.96        108.56         5.04 o
  -3   3  -6        144.14        130.83         5.16 o
  -2   3  -6         21.08         26.16         2.13 o
  -1   3  -6         41.27         40.48         1.76 o
   0   3  -6         35.17         30.09         2.14 o
   1   3  -6         79.00         75.08         3.34 o
   2   3  -6          4.75          4.99         0.96 o
   3   3  -6         12.76         12.30         1.48 o
   4   3  -6          3.35          2.94         0.90 o
   5   3  -6         23.94         28.45         2.51 o
  -8   4  -6        141.52        150.67         4.50 o
  -7   4  -6         23.50         24.74         1.37 o
  -6   4  -6         24.86         23.57         1.38 o
  -5   4  -6         26.63         27.32         1.69 o
  -4   4  -6          9.00          8.39         1.05 o
  -3   4  -6         39.53         39.26         2.82 o
  -2   4  -6         17.70         18.86         1.90 o
  -1   4  -6          7.97          6.89         1.15 o
   0   4  -6         82.48         90.83         3.98 o
   1   4  -6         69.79         74.01         2.57 o
   2   4  -6        313.59        312.99         7.85 o
   3   4  -6         53.79         40.66         2.70 o
   5   4  -6         26.09         30.57         2.71 o
   6   4  -6         34.86         37.59         2.99 o
  -8   5  -6          6.02          5.53         0.63 o
  -7   5  -6         28.00         29.52         1.69 o
  -6   5  -6          3.51          3.48         0.82 o
  -5   5  -6         50.47         48.35         1.73 o
  -4   5  -6          4.45          3.32         0.62 o
  -3   5  -6          3.74          3.79         0.72 o
  -2   5  -6         29.98         24.19         1.72 o
  -1   5  -6         34.38         33.19         2.48 o
   0   5  -6         44.76         38.86         1.87 o
   1   5  -6        102.69        106.52         4.63 o
   2   5  -6        119.29        105.73         4.62 o
   3   5  -6         86.42         88.60         4.52 o
   4   5  -6        122.09        132.54         5.71 o
   5   5  -6        481.31        451.51        11.47 o
   6   5  -6         27.46         29.56         1.86 o
  -7   6  -6         30.83         29.58         2.25 o
  -6   6  -6         13.31         14.34         1.87 o
  -5   6  -6          0.11          0.58         0.58 o
  -4   6  -6         24.00         23.68         1.41 o
  -3   6  -6          8.58          7.22         0.80 o
  -2   6  -6         70.17         70.13         6.59 o
  -1   6  -6         65.99         58.51         2.99 o
   0   6  -6        244.30        270.26         9.19 o
   1   6  -6        156.86        139.54         4.07 o
   2   6  -6        163.21        162.23         6.31 o
   3   6  -6         10.09         10.44         1.68 o
   4   6  -6         35.87         35.45         3.03 o
   5   6  -6          5.74          6.22         0.97 o
   6   6  -6        184.02        193.29         4.69 o
  -7   7  -6          7.16          7.40         0.99 o
  -6   7  -6          1.77          2.43         0.86 o
  -5   7  -6         11.72         14.48         1.91 o
  -4   7  -6         74.98         73.58         2.91 o
  -3   7  -6         45.48         46.25         2.40 o
  -2   7  -6          6.64          7.24         1.00 o
  -1   7  -6         43.90         43.01         2.30 o
   0   7  -6         77.81         82.02         3.13 o
   1   7  -6         85.82         84.18         4.55 o
   2   7  -6         37.48         34.26         2.99 o
   3   7  -6         20.80         26.56         2.65 o
   4   7  -6         26.51         31.19         2.01 o
   5   7  -6         51.76         55.89         3.62 o
   6   7  -6          6.07          8.32         1.34 o
  -6   8  -6          9.72         11.05         1.20 o
  -5   8  -6         16.33         17.33         1.79 o
  -4   8  -6         92.30         91.93         4.45 o
  -3   8  -6        122.23        110.96         5.08 o
  -2   8  -6        122.84        133.77         5.68 o
  -1   8  -6          0.04         -0.51         0.80 o
   0   8  -6         28.48         27.26         1.76 o
   1   8  -6          4.50          4.22         0.75 o
   2   8  -6         66.95         57.88         3.81 o
   3   8  -6         54.45         48.04         3.45 o
   4   8  -6         22.84         21.09         2.27 o
   5   8  -6         35.89         35.48         2.68 o
   6   8  -6         14.17         14.68         1.48 o
  -5   9  -6         16.27         17.82         1.43 o
  -4   9  -6         61.63         55.99         2.96 o
  -3   9  -6         29.19         28.83         2.33 o
  -2   9  -6         91.02         94.07         4.34 o
  -1   9  -6         40.29         41.52         2.90 o
   0   9  -6          5.38          6.44         1.22 o
   1   9  -6          1.32          1.53         0.46 o
   2   9  -6         18.92         19.28         2.02 o
   3   9  -6         10.78          8.26         0.94 o
   4   9  -6          7.46          6.11         0.73 o
   5   9  -6          5.60          7.28         1.09 o
  -3  10  -6          5.09          5.23         0.84 o
  -2  10  -6          5.16          5.74         0.66 o
  -1  10  -6         30.49         31.79         1.54 o
   0  10  -6          4.20          3.76         0.60 o
   1  10  -6         13.74         13.04         1.54 o
   2  10  -6          4.76          3.29         0.43 o
   3  10  -6         18.09         18.90         0.90 o
   4  10  -6          9.92          6.73         0.85 o
  -9   0  -5         68.04         81.96         3.90 o
  -7   0  -5         71.03         71.64         4.39 o
  -5   0  -5        199.35        200.61         6.49 o
  -3   0  -5        375.36        417.11         8.48 o
  -1   0  -5        625.65        652.59        10.23 o
   1   0  -5         77.51         91.37         2.79 o
   3   0  -5        170.18        188.51         4.76 o
   5   0  -5         34.19         28.49         2.14 o
  -9   1  -5          2.40          2.11         0.60 o
  -8   1  -5          7.75          6.13         1.01 o
  -7   1  -5         84.68         82.43         3.33 o
  -6   1  -5         70.23         74.68         3.09 o
  -5   1  -5         90.03         82.41         2.86 o
  -4   1  -5        109.62        124.85         3.28 o
  -3   1  -5         41.84         41.41         1.67 o
  -2   1  -5         12.91         13.84         1.83 o
  -1   1  -5        176.50        196.91         3.33 o
   0   1  -5         91.83         97.82         4.69 o
   1   1  -5         49.49         50.48         1.45 o
   2   1  -5        271.96        285.69         3.99 o
   3   1  -5         30.15         31.21         2.50 o
   4   1  -5        125.81        122.41         2.84 o
   5   1  -5         89.71         87.40         2.62 o
  -9   2  -5          1.67          0.84         0.69 o
  -8   2  -5         19.47         18.05         1.51 o
  -7   2  -5         17.82         17.35         1.53 o
  -6   2  -5        345.81        323.85        19.89 o
  -5   2  -5         16.90         15.63         1.32 o
  -4   2  -5        122.98        131.43         4.52 o
  -3   2  -5        188.65        209.67         9.16 o
  -2   2  -5        663.44        738.18        15.40 o
  -1   2  -5       1029.72       1029.91        24.18 o
   0   2  -5        545.47        617.11        10.05 o
   1   2  -5        177.22        202.66         4.98 o
   3   2  -5        268.61        290.94         6.74 o
   4   2  -5          8.82          8.63         1.22 o
   5   2  -5          8.07          8.69         1.27 o
  -9   3  -5          0.68          1.58         0.36 o
  -8   3  -5         83.31         85.89         2.43 o
  -7   3  -5        300.71        313.71         7.92 o
  -6   3  -5         51.21         49.81         2.56 o
  -5   3  -5        521.50        543.14         7.05 o
  -4   3  -5          6.62          5.01         1.07 o
  -3   3  -5         80.18         78.56         3.63 o
  -2   3  -5         23.16         21.85         1.78 o
  -1   3  -5        475.29        514.34        19.91 o
   0   3  -5        102.48        111.83         3.86 o
   1   3  -5         66.86         62.08         2.80 o
   2   3  -5         70.86         70.54         3.09 o
   3   3  -5         26.30         29.72         2.12 o
   4   3  -5        175.68        165.63         5.45 o
   5   3  -5         27.51         24.31         2.16 o
  -9   4  -5         66.12         72.28         2.99 o
  -8   4  -5          8.77          9.61         0.70 o
  -7   4  -5         18.45         17.49         1.19 o
  -6   4  -5         94.89        102.23         2.91 o
  -5   4  -5        190.65        180.04         6.28 o
  -4   4  -5         90.62         94.82         2.65 o
  -3   4  -5        152.58        147.59         5.33 o
  -2   4  -5         39.90         30.49         2.18 o
  -1   4  -5         78.37         80.10         3.81 o
   0   4  -5         30.01         28.85         2.09 o
   1   4  -5         92.44        106.63         3.97 o
   2   4  -5         80.67         90.64         3.73 o
   3   4  -5         52.15         43.90         2.71 o
   4   4  -5         44.20         33.02         2.48 o
   5   4  -5         11.94         17.88         2.00 o
  -8   5  -5         15.93         14.65         1.10 o
  -7   5  -5          2.34          2.17         0.44 o
  -6   5  -5         94.74         98.02         3.10 o
  -5   5  -5         37.80         37.02         1.53 o
  -4   5  -5        129.36        130.07         2.81 o
  -3   5  -5        125.25        109.85         5.00 o
  -2   5  -5         37.59         41.15         2.65 o
  -1   5  -5         38.46         37.84         1.43 o
   0   5  -5         62.87         62.94         3.33 o
   1   5  -5         93.05         95.10         2.93 o
   2   5  -5        176.24        154.40         5.31 o
   3   5  -5         19.42         17.47         1.81 o
   4   5  -5         85.50         83.59         4.41 o
   5   5  -5        305.52        336.75        15.38 o
   6   5  -5         20.43         20.68         1.56 o
  -8   6  -5          2.35          2.68         0.46 o
  -7   6  -5          0.97          2.08         0.97 o
  -6   6  -5         21.80         19.04         1.53 o
  -5   6  -5         20.29         19.42         2.16 o
  -4   6  -5         76.47         75.30         2.64 o
  -3   6  -5        234.09        209.37         5.21 o
  -2   6  -5         72.67         70.86         2.88 o
  -1   6  -5         23.36         24.84         1.59 o
   0   6  -5          4.05          3.96         0.91 o
   1   6  -5        225.30        200.73         6.60 o
   2   6  -5        112.10        117.56         3.55 o
   3   6  -5          5.75          3.78         1.11 o
   4   6  -5         72.89         69.45         4.15 o
   5   6  -5        118.46        108.89         8.43 o
   6   6  -5         23.96         27.30         2.53 o
  -7   7  -5          9.15          9.99         0.85 o
  -6   7  -5         28.95         32.39         1.82 o
  -5   7  -5         35.80         33.42         2.92 o
  -4   7  -5          7.22          6.11         0.76 o
  -3   7  -5         56.77         58.16         2.68 o
  -2   7  -5         80.81         80.05         3.18 o
  -1   7  -5        148.90        157.54         6.20 o
   0   7  -5         80.22         85.56         4.48 o
   1   7  -5        235.91        213.04        13.71 o
   2   7  -5         53.08         61.27         3.88 o
   3   7  -5         73.68         70.28         3.00 o
   4   7  -5         97.60        101.57         6.86 o
   5   7  -5          2.23          0.56         0.69 o
   6   7  -5         72.57         69.47         3.79 o
  -6   8  -5          0.55          0.42         0.50 o
  -5   8  -5          7.00          8.19         1.35 o
  -4   8  -5         10.22         10.02         1.66 o
  -3   8  -5         76.97         77.33         4.39 o
  -2   8  -5         63.96         57.00         3.75 o
  -1   8  -5         88.62         89.24         4.67 o
   0   8  -5         65.13         66.87         3.99 o
   1   8  -5         40.85         41.61         2.21 o
   3   8  -5          1.10          0.52         0.78 o
   4   8  -5          9.59         10.38         1.11 o
   5   8  -5         14.27         16.12         1.93 o
   6   8  -5         11.14          9.17         1.32 o
  -5   9  -5          9.86         10.45         1.26 o
  -4   9  -5         12.76         12.33         1.56 o
  -3   9  -5         34.37         30.51         2.56 o
  -2   9  -5         40.28         41.22         3.07 o
  -1   9  -5         75.24         72.60         4.02 o
   0   9  -5         10.40         12.75         1.74 o
   1   9  -5         50.95         50.62         3.26 o
   2   9  -5         37.77         35.52         2.81 o
   3   9  -5         83.03         81.82         2.92 o
   4   9  -5         18.34         16.83         1.25 o
   5   9  -5         42.25         46.67         2.75 o
   6   9  -5         10.01          9.89         1.01 o
  -4  10  -5          5.90          6.19         0.90 o
  -3  10  -5          1.58          1.43         0.66 o
  -2  10  -5         27.37         29.78         1.52 o
  -1  10  -5         44.34         45.92         1.98 o
   0  10  -5         18.98         20.99         1.70 o
   1  10  -5         20.36         21.01         1.31 o
   2  10  -5         14.60         14.45         0.89 o
   3  10  -5         60.85         57.70         1.94 o
   4  10  -5         38.72         37.47         1.45 o
   0  11  -5          1.40          1.51         0.51 o
   1  11  -5          4.59          4.17         0.74 o
 -10   0  -4         55.21         60.86         2.65 o
  -8   0  -4         39.65         38.17         3.14 o
  -6   0  -4        291.82        280.19         8.63 o
  -4   0  -4        100.60        110.00         4.04 o
  -2   0  -4        562.61        560.10         9.07 o
   2   0  -4       1796.10       1897.35        22.70 o
   4   0  -4        421.26        476.36         8.70 o
   6   0  -4         72.86         64.29         3.36 o
 -10   1  -4          2.47          0.75         0.45 o
  -9   1  -4         19.05         18.26         1.08 o
  -8   1  -4         36.25         35.69         1.69 o
  -7   1  -4         61.09         57.17         2.19 o
  -6   1  -4        244.30        241.39         6.89 o
  -5   1  -4         28.62         28.00         1.59 o
  -4   1  -4         22.81         19.18         0.96 o
  -3   1  -4          2.55          3.81         0.40 o
  -2   1  -4        594.40        661.81        11.33 o
  -1   1  -4        282.99        271.76         3.22 o
   0   1  -4        108.92        110.12         1.76 o
   1   1  -4        124.04        118.18         3.14 o
   2   1  -4        420.49        421.87        11.64 o
   3   1  -4        130.33        124.87         3.75 o
   4   1  -4        151.32        168.49         4.49 o
   5   1  -4        154.64        147.75         3.38 o
   6   1  -4         65.73         58.13         2.27 o
  -9   2  -4         30.95         29.97         1.34 o
  -8   2  -4          0.97          1.40         0.47 o
  -7   2  -4        367.82        362.66         8.61 o
  -6   2  -4        248.55        241.47         6.83 o
  -5   2  -4        151.69        159.01        12.44 o
  -4   2  -4         12.89         10.38         0.78 o
  -3   2  -4         23.97         24.37         0.94 o
  -2   2  -4       1126.37       1151.92         8.85 o
  -1   2  -4          1.17          0.73         0.22 o
   0   2  -4         96.37        104.26         3.15 o
   1   2  -4         10.55          8.61         0.95 o
   2   2  -4         69.52         68.33         1.56 o
   3   2  -4        312.57        339.52         5.85 o
   4   2  -4         17.41         17.11         1.58 o
   5   2  -4          4.96          5.78         1.07 o
  -9   3  -4         68.09         64.59         1.84 o
  -8   3  -4        108.86         98.32         2.72 o
  -7   3  -4         24.58         24.10         1.53 o
  -6   3  -4        213.27        213.87         5.18 o
  -5   3  -4        142.23        126.90         5.21 o
  -4   3  -4         19.87         22.17         2.00 o
  -3   3  -4          5.57          9.03         0.78 o
  -2   3  -4        249.26        259.05         4.15 o
  -1   3  -4        102.10        103.60         1.92 o
   0   3  -4       1749.71       1804.21        51.28 o
   1   3  -4       1924.35       1932.60        25.04 o
   3   3  -4         53.77         78.45         3.21 o
   4   3  -4         29.79         27.33         2.05 o
   5   3  -4        108.28        107.29         4.44 o
  -9   4  -4         44.78         54.25         2.87 o
  -8   4  -4         30.17         29.53         1.42 o
  -7   4  -4         35.08         36.13         1.71 o
  -6   4  -4         92.20         87.03         2.68 o
  -5   4  -4         30.06         29.27         1.50 o
  -4   4  -4        251.37        237.10         7.00 o
  -3   4  -4         13.51         22.33         1.48 o
  -2   4  -4        249.01        245.00         4.30 o
  -1   4  -4        587.43        635.66         6.36 o
   0   4  -4         77.55         85.11         3.40 o
   2   4  -4        115.85        105.69         3.84 o
   3   4  -4         34.49         35.40         2.33 o
   4   4  -4        168.49        171.43         5.59 o
  -9   5  -4         29.77         32.73         1.94 o
  -8   5  -4          9.40          9.98         0.99 o
  -7   5  -4          6.39          5.90         0.77 o
  -6   5  -4         53.49         57.33         1.88 o
  -5   5  -4         62.38         62.89         1.96 o
  -4   5  -4         58.96         60.92         1.85 o
  -3   5  -4         29.02         30.40         2.27 o
  -2   5  -4        112.10        106.96         4.17 o
  -1   5  -4         69.56         73.87         2.43 o
   0   5  -4         79.69         87.20         3.69 o
   1   5  -4         66.05         77.00         4.26 o
   2   5  -4        311.54        304.75         7.36 o
   3   5  -4         67.64         66.65         3.37 o
   4   5  -4         58.54         45.97         2.95 o
   5   5  -4        359.71        364.85         9.85 o
   6   5  -4          3.82          5.02         2.06 o
  -8   6  -4          0.99          0.57         0.33 o
  -7   6  -4         19.09         17.05         1.45 o
  -6   6  -4         31.56         30.63         1.96 o
  -5   6  -4         32.95         30.24         3.09 o
  -4   6  -4         12.06         12.62         1.28 o
  -3   6  -4        185.90        200.09         4.62 o
  -2   6  -4         68.66         66.86         3.61 o
  -1   6  -4        121.99        121.83         4.88 o
   0   6  -4         36.77         35.95         2.57 o
   1   6  -4        222.78        201.71         6.36 o
   2   6  -4         17.99         21.24         2.01 o
   3   6  -4         27.21         25.46         2.41 o
   4   6  -4         10.48          7.41         1.02 o
   5   6  -4         17.89         15.82         1.44 o
   6   6  -4         31.72         37.05         2.94 o
  -7   7  -4         16.61         17.41         0.99 o
  -6   7  -4          9.64         10.68         1.14 o
  -5   7  -4         30.34         28.24         1.96 o
  -4   7  -4         74.67         71.74         3.52 o
  -3   7  -4        192.18        179.66         5.37 o
  -2   7  -4          0.22          0.39         0.43 o
  -1   7  -4         51.86         57.87         2.62 o
   0   7  -4         69.15         65.26         3.88 o
   1   7  -4         32.90         32.30         2.08 o
   2   7  -4        106.69        103.57         6.37 o
   3   7  -4         17.30         18.00         1.53 o
   4   7  -4         25.14         22.50         1.64 o
   5   7  -4          1.89          0.19         0.68 o
   6   7  -4         16.47         19.64         2.08 o
  -6   8  -4         13.09         13.34         0.87 o
  -5   8  -4         83.68         83.81         2.88 o
  -4   8  -4         20.07         15.21         1.31 o
  -3   8  -4        204.46        206.84         7.39 o
  -2   8  -4          2.52          1.62         1.00 o
  -1   8  -4        169.15        173.37         6.70 o
   0   8  -4         94.22         93.38         4.80 o
   1   8  -4        111.48        116.83         5.34 o
   2   8  -4          5.06          4.42         0.83 o
   3   8  -4          2.22          1.78         0.63 o
   4   8  -4         16.51         18.66         2.39 o
   5   8  -4         23.42         28.53         2.53 o
  -5   9  -4         17.02         19.16         1.77 o
  -4   9  -4         52.53         52.55         3.26 o
  -3   9  -4         63.36         53.75         3.51 o
  -2   9  -4          6.97          8.73         1.57 o
  -1   9  -4         22.49         23.00         2.38 o
   0   9  -4        103.36        105.01         4.97 o
   1   9  -4         48.48         50.12         2.58 o
   2   9  -4         14.36         11.93         1.20 o
   3   9  -4         16.64         13.99         1.27 o
   4   9  -4         10.26         11.25         1.09 o
   5   9  -4          2.87          2.78         0.61 o
   6   9  -4          0.18          0.53         0.40 o
  -4  10  -4          7.34          7.03         1.04 o
  -3  10  -4         15.11         18.37         1.79 o
  -2  10  -4        148.05        149.36         3.65 o
  -1  10  -4         20.67         19.44         1.39 o
   0  10  -4         33.58         32.03         1.78 o
   1  10  -4         10.39         11.20         1.05 o
   2  10  -4         53.53         58.02         2.45 o
   3  10  -4         13.04         12.07         0.84 o
   4  10  -4          4.42          3.83         0.57 o
   5  10  -4         12.04         13.21         1.17 o
  -2  11  -4          6.57          5.83         0.86 o
  -1  11  -4          4.82          4.90         0.77 o
   0  11  -4          6.59          6.80         0.97 o
   1  11  -4         14.76         17.56         1.52 o
   2  11  -4         20.54         21.54         1.08 o
  -9   0  -3          3.63          4.55         0.79 o
  -7   0  -3        123.38        118.75         5.23 o
  -5   0  -3        233.47        220.41         6.30 o
  -3   0  -3         14.74         17.34         1.37 o
  -1   0  -3        396.59        378.95         5.96 o
   1   0  -3        221.85        224.49         3.97 o
   3   0  -3        166.98        170.52         3.92 o
   5   0  -3         56.10         67.18         2.99 o
 -10   1  -3          2.03          2.00         0.34 o
  -9   1  -3         12.56         10.71         0.76 o
  -8   1  -3         82.19         78.33         2.18 o
  -7   1  -3        148.94        150.89         6.05 o
  -6   1  -3         43.73         45.17         1.51 o
  -5   1  -3         50.75         53.06         2.94 o
  -4   1  -3        112.54        112.77         2.78 o
  -3   1  -3        147.62        154.90         2.95 o
  -2   1  -3         10.30          9.38         0.49 o
  -1   1  -3        164.68        159.75         2.14 o
   0   1  -3         51.91         45.96         1.22 o
   1   1  -3        754.36        779.18        14.16 o
   2   1  -3        167.87        186.03         3.62 o
   3   1  -3        157.23        162.37         3.68 o
   4   1  -3         57.05         48.57         3.14 o
   5   1  -3        103.24        107.66         2.71 o
   6   1  -3        157.04        147.67         3.58 o
 -10   2  -3         17.97         18.83         1.59 o
  -9   2  -3         93.63         92.01         2.44 o
  -8   2  -3         98.93         96.99         2.74 o
  -7   2  -3         65.81         68.51         2.86 o
  -6   2  -3         89.02         93.82         2.66 o
  -5   2  -3        124.86        131.19         6.54 o
  -4   2  -3        134.59        140.33         2.52 o
  -3   2  -3          3.62          3.66         0.39 o
  -2   2  -3         28.40         26.11         1.17 o
  -1   2  -3        575.09        554.85         4.64 o
   0   2  -3        243.01        249.70         4.82 o
   1   2  -3         90.14         88.19         5.93 o
   2   2  -3        278.65        308.78         4.52 o
   3   2  -3        106.26        112.01         1.80 o
   4   2  -3        158.87        161.71         6.23 o
   5   2  -3        120.02        123.66         3.95 o
   6   2  -3        347.46        319.92         8.33 o
  -9   3  -3          8.01          9.37         1.31 o
  -8   3  -3          4.31          3.42         0.61 o
  -7   3  -3         10.97         11.74         1.02 o
  -6   3  -3         70.81         68.03         2.30 o
  -5   3  -3         18.23         20.77         2.39 o
  -4   3  -3         25.64         25.67         1.37 o
  -3   3  -3        114.38        118.05         3.28 o
  -2   3  -3         19.79         20.07         2.88 o
  -1   3  -3         43.04         51.56         1.25 o
   0   3  -3       1050.34       1025.40        22.68 o
   1   3  -3        991.17       1001.64        60.39 o
   2   3  -3        570.14        651.26        13.78 o
   3   3  -3        223.58        245.84         5.85 o
   4   3  -3        359.72        388.38         8.33 o
   5   3  -3        129.64        119.92         4.67 o
  -9   4  -3         11.50         13.60         1.11 o
  -8   4  -3          3.68          3.26         0.58 o
  -7   4  -3        181.77        168.75         4.63 o
  -6   4  -3        237.80        232.71         4.44 o
  -5   4  -3        158.43        153.17         4.72 o
  -4   4  -3         12.23         16.42         1.66 o
  -3   4  -3        140.08        135.78         4.46 o
  -2   4  -3        613.06        598.10        10.29 o
  -1   4  -3        302.90        316.77         3.81 o
   0   4  -3        207.47        201.37         3.53 o
   1   4  -3        233.87        224.82         5.17 o
   2   4  -3        266.93        288.70         6.38 o
   3   4  -3        324.47        334.40         7.09 o
   4   4  -3        102.46         91.73         2.64 o
   5   4  -3        197.40        173.15         5.84 o
  -9   5  -3         21.44         22.18         1.24 o
  -8   5  -3          5.08          6.27         0.71 o
  -7   5  -3         85.21         84.85         2.61 o
  -6   5  -3         72.50         70.95         2.43 o
  -5   5  -3         80.03         76.02         2.49 o
  -4   5  -3         14.16         12.93         1.59 o
  -3   5  -3        179.60        164.76         5.41 o
  -2   5  -3        185.63        180.81         5.51 o
  -1   5  -3         38.50         39.70         1.69 o
   1   5  -3        511.45        502.67        12.28 o
   2   5  -3         59.39         52.36         1.93 o
   3   5  -3        159.34        160.27         5.14 o
   4   5  -3         86.15         86.74         4.09 o
   5   5  -3         32.03         35.72         3.92 o
   6   5  -3         31.44         34.36         2.82 o
  -8   6  -3         25.98         28.47         1.72 o
  -7   6  -3          2.20          1.74         0.56 o
  -6   6  -3         31.26         31.56         1.63 o
  -5   6  -3        216.08        216.10         4.61 o
  -4   6  -3        150.40        140.59         2.92 o
  -3   6  -3         46.55         46.80         3.26 o
  -2   6  -3        280.30        273.51         7.63 o
  -1   6  -3         64.53         62.36         3.39 o
   0   6  -3          1.51          0.46         0.44 o
   1   6  -3          8.41          5.18         0.98 o
   2   6  -3         95.25        106.50         4.54 o
   3   6  -3          5.90          5.89         1.13 o
   4   6  -3         11.97         11.38         1.20 o
   5   6  -3         88.76         84.59         4.65 o
   6   6  -3         57.39         55.20         3.60 o
  -8   7  -3          0.92          0.89         0.51 o
  -7   7  -3         14.63         16.23         1.01 o
  -6   7  -3         20.50         20.89         1.55 o
  -5   7  -3          3.90          4.62         0.69 o
  -4   7  -3         81.63         83.49         2.87 o
  -3   7  -3        135.42        129.30         5.79 o
  -2   7  -3        285.71        280.00        13.07 o
  -1   7  -3        220.72        235.22         7.62 o
   0   7  -3         23.98         22.11         2.25 o
   1   7  -3         73.53         67.12         7.46 o
   2   7  -3         91.07         96.19         3.33 o
   3   7  -3          7.85         10.11         1.61 o
   4   7  -3         52.90         51.37         6.48 o
   5   7  -3         47.70         45.72         3.36 o
   6   7  -3         37.59         40.22         2.99 o
  -7   8  -3          1.17          0.63         0.28 o
  -6   8  -3         61.62         61.99         1.91 o
  -5   8  -3          7.63          8.89         0.83 o
  -4   8  -3         36.06         38.30         2.69 o
  -2   8  -3        246.69        238.69         8.04 o
  -1   8  -3        138.81        128.01         5.72 o
   0   8  -3        129.63        127.63         5.67 o
   1   8  -3         47.81         50.35         2.45 o
   2   8  -3         71.66         76.77         5.28 o
   3   8  -3         24.90         23.71         1.73 o
   4   8  -3         46.07         42.20         2.25 o
   5   8  -3         20.71         17.38         2.05 o
   6   8  -3         11.31          9.15         1.28 o
  -6   9  -3          9.03         11.96         1.17 o
  -5   9  -3         42.93         43.89         1.86 o
  -4   9  -3         63.87         58.48         3.51 o
  -3   9  -3         20.09         19.34         2.15 o
  -2   9  -3         69.18         66.70         4.07 o
  -1   9  -3         72.91         72.67         4.24 o
   0   9  -3         50.52         49.55         2.35 o
   1   9  -3         42.76         38.11         2.09 o
   2   9  -3        126.09        117.90         6.44 o
   3   9  -3         41.28         40.05         2.15 o
   4   9  -3         57.42         58.03         3.25 o
   5   9  -3          1.66          2.76         0.79 o
   6   9  -3         12.42         15.33         1.36 o
  -4  10  -3         51.63         57.72         2.91 o
  -3  10  -3         58.35         68.21         3.51 o
  -2  10  -3         22.62         23.50         1.55 o
  -1  10  -3          9.91          9.01         1.02 o
   0  10  -3          7.06          6.74         0.93 o
   1  10  -3         10.83         11.43         1.10 o
   2  10  -3          9.77         10.53         1.93 o
   3  10  -3          2.15          1.96         0.56 o
   4  10  -3         39.16         46.46         3.01 o
   5  10  -3         27.66         29.85         1.84 o
  -3  11  -3         21.90         25.30         1.63 o
  -2  11  -3          5.25          7.20         1.02 o
  -1  11  -3          2.40          2.49         0.61 o
   0  11  -3          0.44          0.22         0.46 o
   1  11  -3          0.42          0.14         0.29 o
   2  11  -3          0.21         -0.09         0.29 o
   3  11  -3         11.29         13.16         0.85 o
 -10   0  -2         11.54         11.31         0.90 o
  -8   0  -2         70.20         50.80         2.52 o
  -6   0  -2         60.38         54.33         3.20 o
  -4   0  -2        764.00        840.46        13.06 o
  -2   0  -2       2083.83       2215.98        25.54 o
   0   0  -2       1224.38       1164.24        13.28 o
   2   0  -2        240.83        229.33         4.06 o
   4   0  -2         14.36         16.08         1.32 o
   6   0  -2        148.64        142.37         4.99 o
 -10   1  -2          4.97          5.15         0.51 o
  -9   1  -2         22.13         20.71         1.06 o
  -8   1  -2          1.34          1.14         0.43 o
  -7   1  -2         35.21         32.10         1.70 o
  -6   1  -2         25.54         29.07         1.68 o
  -5   1  -2         31.92         37.12         1.69 o
  -4   1  -2        940.03       1001.95        11.34 o
  -3   1  -2        221.03        209.77         4.85 o
  -2   1  -2        435.25        416.44         9.21 o
  -1   1  -2       3160.13       3106.48        16.73 o
   0   1  -2       5135.45       4973.97        53.10 o
   2   1  -2       1237.56       1214.03        21.82 o
   3   1  -2          4.40          4.28         0.40 o
   4   1  -2        295.34        306.22         6.37 o
   5   1  -2          9.09         11.16         0.88 o
   6   1  -2         80.05         76.93         2.56 o
 -10   2  -2          1.81          1.93         0.35 o
  -9   2  -2          3.74          3.28         0.55 o
  -8   2  -2         27.65         29.32         1.53 o
  -7   2  -2         56.92         55.17         2.10 o
  -6   2  -2         30.88         25.28         1.28 o
  -5   2  -2         20.60         20.31         1.90 o
  -4   2  -2        137.11        137.62         3.04 o
  -3   2  -2         67.39         76.20         2.61 o
  -1   2  -2       1978.77       1887.02        11.72 o
   0   2  -2       3916.67       3834.64        30.74 o
   2   2  -2        237.76        227.72        16.73 o
   3   2  -2         47.92         43.40         1.76 o
   4   2  -2        222.83        228.29         3.56 o
   5   2  -2        986.30        914.76        14.89 o
   6   2  -2         65.17         67.75         3.30 o
 -10   3  -2         11.43         15.15         1.32 o
  -9   3  -2          4.59          3.34         0.56 o
  -8   3  -2          3.06          3.56         0.60 o
  -7   3  -2         60.67         56.71         2.66 o
  -6   3  -2         63.15         68.06         2.27 o
  -5   3  -2        120.76        121.72         3.32 o
  -4   3  -2        131.15        129.22         3.08 o
  -3   3  -2        234.33        226.09         3.35 o
  -2   3  -2        833.67        806.84         8.57 o
   0   3  -2        555.21        510.68         7.69 o
   1   3  -2        730.11        732.29        10.53 o
   2   3  -2        256.72        272.96         5.31 o
   3   3  -2        630.84        658.63        27.54 o
   4   3  -2         93.87         91.92         2.35 o
   5   3  -2        487.43        456.43         9.62 o
  -9   4  -2        145.52        140.40         5.08 o
  -8   4  -2         53.69         55.06         2.39 o
  -7   4  -2        603.41        570.81         7.48 o
  -6   4  -2         56.68         53.80         2.55 o
  -5   4  -2        126.88        120.09         4.82 o
  -4   4  -2         42.09         43.09         2.56 o
  -3   4  -2        203.26        184.46         6.24 o
  -2   4  -2         15.69         17.72         1.97 o
  -1   4  -2        330.12        337.06         5.32 o
   0   4  -2        328.91        364.87         4.15 o
   1   4  -2        530.06        526.19         8.42 o
   2   4  -2        457.79        507.75         8.70 o
   3   4  -2         79.46         77.35         2.17 o
   4   4  -2        181.80        191.23         4.39 o
   5   4  -2        108.21         95.33         4.23 o
  -9   5  -2          8.33          9.36         0.73 o
  -8   5  -2         18.94         15.73         1.34 o
  -7   5  -2        109.89        101.81         2.89 o
  -6   5  -2         12.78         12.77         0.93 o
  -5   5  -2        179.06        164.67         3.96 o
  -4   5  -2         70.70         71.09         3.66 o
  -3   5  -2        209.79        205.36         6.03 o
  -2   5  -2        541.45        542.55        10.63 o
  -1   5  -2        375.95        360.27         7.93 o
   0   5  -2         54.89         62.77         2.69 o
   1   5  -2        574.71        619.66         9.39 o
   2   5  -2        125.07        128.53         4.01 o
   3   5  -2          9.66          9.84         0.87 o
   4   5  -2          8.91          9.36         0.89 o
   5   5  -2         17.51         20.95         2.17 o
  -9   6  -2         67.30         75.61         2.89 o
  -8   6  -2         57.77         55.39         2.26 o
  -7   6  -2         25.27         26.82         1.43 o
  -6   6  -2        153.33        141.79         3.10 o
  -5   6  -2         84.45         82.41         2.74 o
  -4   6  -2          9.81         10.51         0.81 o
  -3   6  -2         32.65         31.27         2.47 o
  -2   6  -2         32.31         33.28         2.50 o
  -1   6  -2         41.59         41.24         2.70 o
   0   6  -2        186.21        199.89         4.85 o
   1   6  -2         88.87         92.86         4.43 o
   2   6  -2        119.18        122.04         4.68 o
   3   6  -2         33.31         33.72         2.47 o
   4   6  -2         23.39         28.17         1.75 o
   5   6  -2         37.04         43.01         3.26 o
   6   6  -2         35.26         37.20         2.96 o
  -8   7  -2          6.05          6.96         0.75 o
  -7   7  -2         56.37         57.83         2.39 o
  -6   7  -2          3.29          3.79         0.54 o
  -5   7  -2         17.83         18.28         1.24 o
  -4   7  -2         11.26         12.02         1.01 o
  -3   7  -2         99.98        109.00         5.87 o
  -1   7  -2        105.23        106.43         4.93 o
   0   7  -2        242.82        231.71         7.09 o
   1   7  -2        141.19        145.20         5.70 o
   2   7  -2         25.83         24.21         1.65 o
   3   7  -2         11.56         11.18         1.17 o
   4   7  -2         19.69         20.69         1.59 o
   5   7  -2          0.22          0.49         0.65 o
  -7   8  -2          3.34          2.82         0.54 o
  -6   8  -2         16.01         15.78         1.01 o
  -5   8  -2         10.38          9.73         0.76 o
  -4   8  -2          7.87          9.40         0.77 o
  -3   8  -2         20.47         22.79         1.68 o
  -2   8  -2          1.73          2.20         0.98 o
  -1   8  -2         48.67         45.59         3.36 o
   0   8  -2         25.98         28.54         1.83 o
   1   8  -2         95.53         96.04         3.96 o
   2   8  -2         22.16         20.18         1.11 o
   3   8  -2        121.63        107.23         4.16 o
   4   8  -2         40.79         39.52         2.19 o
   5   8  -2         34.77         30.17         2.48 o
   6   8  -2         24.42         28.13         2.17 o
  -6   9  -2         21.80         24.13         1.33 o
  -5   9  -2          9.25          9.50         0.64 o
  -4   9  -2         16.61         18.79         1.41 o
  -3   9  -2          2.19          1.74         0.58 o
  -2   9  -2         20.40         21.31         1.29 o
  -1   9  -2          7.70          6.33         1.39 o
   0   9  -2         66.08         66.60         1.96 o
   1   9  -2         24.20         23.94         1.12 o
   2   9  -2         14.07         14.05         0.92 o
   3   9  -2         33.67         33.47         1.72 o
   4   9  -2         17.22         19.54         1.46 o
   5   9  -2          4.35          5.67         1.12 o
   6   9  -2          2.42          2.98         0.70 o
  -5  10  -2         23.24         23.50         1.56 o
  -4  10  -2         42.52         47.13         2.68 o
  -3  10  -2         17.06         17.86         1.27 o
  -2  10  -2         12.47         12.72         0.91 o
  -1  10  -2         37.13         39.80         1.64 o
   0  10  -2         39.13         36.34         1.56 o
   1  10  -2         11.30         10.50         1.06 o
   2  10  -2         49.72         45.56         2.13 o
   3  10  -2          7.00          6.36         0.85 o
   4  10  -2         63.35         59.84         3.45 o
   5  10  -2         12.40         16.87         1.44 o
  -1  11  -2         19.08         18.84         1.57 o
   0  11  -2          8.85          7.70         1.15 o
   1  11  -2         16.35         16.35         1.07 o
   2  11  -2          0.47          0.73         0.34 o
   3  11  -2          2.18          2.62         0.61 o
  -9   0  -1        113.67         98.33         6.39 o
  -7   0  -1         41.57         42.72         3.19 o
  -5   0  -1        403.65        397.32         8.51 o
  -3   0  -1         37.91         50.29         2.06 o
  -1   0  -1        556.44        520.93         6.58 o
   1   0  -1       2188.56       2210.68        23.90 o
   3   0  -1       1056.22       1057.47        11.74 o
 -10   1  -1          0.53          0.44         0.36 o
  -9   1  -1         17.27         15.51         1.10 o
  -8   1  -1          2.65          0.88         0.49 o
  -7   1  -1          6.36          5.40         0.71 o
  -6   1  -1         49.72         53.41         2.23 o
  -5   1  -1        274.71        281.15        14.58 o
  -4   1  -1       1082.25       1174.81        16.71 o
  -3   1  -1       1781.78       1895.02        16.36 o
  -2   1  -1        576.52        577.46        10.07 o
  -1   1  -1        989.96       1077.11         8.04 o
   0   1  -1        846.11        840.74        10.27 o
   1   1  -1       1477.28       1464.98        16.47 o
   2   1  -1       1353.37       1270.39        17.38 o
   3   1  -1        140.66        144.11         2.88 o
   6   1  -1         23.59         28.39         2.22 o
 -10   2  -1          0.91          1.15         0.45 o
  -9   2  -1          2.18          1.40         0.59 o
  -8   2  -1         75.22         70.43         4.21 o
  -7   2  -1         93.37         99.84         2.82 o
  -6   2  -1        180.66        165.61         3.31 o
  -5   2  -1         46.73         49.70         2.46 o
  -4   2  -1        213.19        212.57         3.58 o
  -3   2  -1        205.15        209.36         3.86 o
  -2   2  -1       1072.86       1110.88        13.82 o
  -1   2  -1       8846.81       7956.86        84.47 o
   0   2  -1       1004.18       1017.70         8.35 o
   1   2  -1       4120.42       3842.59        30.12 o
   2   2  -1        972.99        962.76        12.24 o
   3   2  -1        926.66        906.55        12.56 o
   4   2  -1       1866.97       1879.34        24.84 o
   6   2  -1        204.21        190.75         6.00 o
 -10   3  -1         17.51         19.21         0.90 o
  -9   3  -1         34.11         30.75         1.76 o
  -8   3  -1          0.01          0.30         0.41 o
  -7   3  -1         32.56         29.33         1.58 o
  -6   3  -1         87.48         90.53         2.24 o
  -5   3  -1        127.10        132.69         3.41 o
  -4   3  -1        241.59        241.30         4.34 o
  -3   3  -1        548.68        584.87         7.69 o
  -2   3  -1         10.30         10.91         0.71 o
  -1   3  -1        317.89        308.88        10.71 o
   0   3  -1       1532.71       1449.15         9.84 o
   1   3  -1        978.42        977.01        10.67 o
   2   3  -1        127.94        132.76         2.41 o
   3   3  -1        121.98        130.07         3.61 o
   4   3  -1         19.57         19.43         1.06 o
   5   3  -1        442.72        460.66         9.39 o
   6   3  -1        257.34        233.58         6.88 o
 -10   4  -1          9.08          9.22         0.74 o
  -9   4  -1         29.09         30.12         1.14 o
  -8   4  -1         20.41         22.58         1.65 o
  -7   4  -1         11.51         10.77         1.22 o
  -6   4  -1         55.70         56.84         1.83 o
  -5   4  -1         88.55         84.84         2.79 o
  -4   4  -1         44.90         44.71         2.37 o
  -3   4  -1         60.78         61.40         2.21 o
  -2   4  -1         15.48         12.47         0.79 o
  -1   4  -1        207.13        246.62         9.70 o
   0   4  -1         62.09         60.09         1.98 o
   1   4  -1        925.33        996.86        13.21 o
   3   4  -1        841.61        852.32        13.08 o
   4   4  -1         73.16         83.96         2.43 o
   5   4  -1         42.96         38.89         2.56 o
  -9   5  -1         16.80         18.30         0.82 o
  -8   5  -1         26.96         20.75         1.56 o
  -7   5  -1          2.11          1.58         0.64 o
  -6   5  -1        250.30        241.26         4.27 o
  -5   5  -1         24.53         22.89         1.14 o
  -4   5  -1         30.44         28.06         2.27 o
  -3   5  -1         36.89         37.81         2.46 o
  -2   5  -1        203.16        224.62         6.09 o
  -1   5  -1        271.07        270.26         5.74 o
   0   5  -1         93.91        103.62         2.41 o
   1   5  -1         29.11         27.47         1.87 o
   3   5  -1        259.50        273.70        18.30 o
   4   5  -1          4.14          4.24         0.72 o
  -9   6  -1          4.52          5.12         0.79 o
  -8   6  -1         35.34         32.52         1.46 o
  -7   6  -1        129.70        126.99         3.22 o
  -6   6  -1         44.18         42.54         1.62 o
  -5   6  -1         56.64         53.41         1.81 o
  -4   6  -1         38.75         38.36         1.48 o
  -3   6  -1        169.19        156.59         5.63 o
  -2   6  -1        306.40        300.75         8.01 o
  -1   6  -1        178.35        165.02         3.79 o
   0   6  -1         97.68        100.06         3.92 o
   1   6  -1         56.15         60.14         3.10 o
   2   6  -1        124.54        114.26         4.45 o
   3   6  -1         51.62         54.53         3.11 o
   4   6  -1        165.36        169.23         6.35 o
   5   6  -1         14.53         13.55         1.88 o
  -8   7  -1         10.01         13.27         1.03 o
  -7   7  -1         21.48         20.71         1.79 o
  -6   7  -1         14.94         13.39         0.91 o
  -5   7  -1         32.43         31.63         1.41 o
  -4   7  -1         25.64         27.53         1.29 o
  -3   7  -1        144.11        152.35         3.42 o
  -2   7  -1         66.14         65.92         3.87 o
  -1   7  -1        158.29        153.07         6.17 o
   0   7  -1         54.61         46.93         2.97 o
   1   7  -1          9.07          9.33         1.34 o
   2   7  -1         76.59         72.75         4.25 o
   3   7  -1         18.15         19.65         1.51 o
   4   7  -1         22.18         25.26         1.73 o
   5   7  -1         18.86         21.59         1.61 o
   6   7  -1         29.24         29.01         2.38 o
  -7   8  -1          1.39          1.24         0.62 o
  -6   8  -1          6.74          6.12         0.70 o
  -5   8  -1         45.29         46.36         1.64 o
  -4   8  -1         13.35         15.25         0.97 o
  -3   8  -1         34.98         35.11         2.09 o
  -2   8  -1         31.27         29.13         2.70 o
  -1   8  -1         16.61         15.35         1.41 o
   0   8  -1         68.60         69.30         2.29 o
   1   8  -1         35.84         31.82         1.38 o
   2   8  -1         39.81         44.77         2.33 o
   3   8  -1         77.88         73.37         4.24 o
   4   8  -1         22.35         26.03         1.80 o
   5   8  -1        107.10        123.31         3.64 o
   6   8  -1         12.75         11.52         1.46 o
  -6   9  -1          4.07          3.72         0.55 o
  -5   9  -1         35.16         32.91         1.20 o
  -4   9  -1         16.51         16.39         1.35 o
  -3   9  -1          0.26          0.55         0.46 o
  -2   9  -1         30.46         31.94         1.89 o
  -1   9  -1          8.09          7.88         1.05 o
   0   9  -1         20.06         19.59         1.37 o
   1   9  -1         50.32         44.27         1.45 o
   2   9  -1         13.24         12.66         0.89 o
   3   9  -1         16.37         15.85         1.14 o
   4   9  -1          6.93          7.24         0.76 o
   5   9  -1          0.64          0.68         0.62 o
   6   9  -1          3.03          3.05         0.49 o
  -4  10  -1         31.14         32.97         1.61 o
  -3  10  -1          8.70         10.00         1.01 o
  -2  10  -1         39.13         41.65         2.07 o
  -1  10  -1          6.68          8.14         0.99 o
   0  10  -1         23.19         21.43         1.23 o
   1  10  -1          5.95          6.78         0.71 o
   2  10  -1         11.83          9.93         0.87 o
   3  10  -1          3.99          3.13         0.51 o
   4  10  -1          3.53          3.11         0.59 o
   5  10  -1         34.98         36.02         2.08 o
  -2  11  -1          6.28          6.67         0.96 o
  -1  11  -1         16.78         19.75         1.48 o
   0  11  -1         38.51         34.88         2.34 o
   1  11  -1          1.67          0.76         0.61 o
   2  11  -1          4.16          4.04         0.49 o
   3  11  -1          1.46          1.39         0.54 o
 -10   0   0         11.61         14.42         1.58 o
  -8   0   0         10.71          9.98         1.68 o
  -6   0   0         37.58         41.85         2.75 o
  -4   0   0        634.54        718.45        11.24 o
 -10   1   0         15.32         14.45         0.88 o
  -9   1   0          8.82          5.15         0.69 o
  -8   1   0        124.08        112.08         3.78 o
  -7   1   0         12.29         10.38         0.94 o
  -6   1   0        219.65        218.43         4.65 o
  -5   1   0        386.05        406.82        11.63 o
  -4   1   0        894.56       1037.72        20.41 o
  -3   1   0       2481.82       2555.67        19.67 o
  -2   1   0        687.61        703.62         6.40 o
  -1   1   0        842.18        864.32        15.15 o
   0   1   0        250.08        247.16        13.27 o
   1   1   0        841.99        910.45        10.17 o
   3   1   0       2482.06       2490.58        26.43 o
   4   1   0        894.52       1020.67        12.99 o
 -10   2   0         10.42          8.92         0.69 o
  -9   2   0          8.33          8.49         1.05 o
  -8   2   0         42.88         35.30         2.12 o
  -7   2   0          4.80          5.75         0.78 o
  -6   2   0        128.59        126.82         3.52 o
  -5   2   0         91.57         88.51         2.12 o
  -4   2   0       1192.06       1281.45        10.30 o
  -3   2   0          8.48          7.12         0.57 o
  -2   2   0       1273.56       1389.12        11.81 o
  -1   2   0       2635.39       2581.33        19.44 o
   0   2   0        534.27        589.75         9.31 o
   1   2   0       2637.19       2665.02        28.20 o
   6   2   0        128.51        124.86         4.83 o
 -10   3   0         29.39         30.96         1.19 o
  -9   3   0         27.30         26.06         1.32 o
  -8   3   0         38.05         39.27         2.15 o
  -7   3   0        151.87        148.49         4.32 o
  -6   3   0         39.36         40.36         1.32 o
  -5   3   0        220.58        208.14         6.69 o
  -4   3   0        337.30        334.85         5.23 o
  -3   3   0         39.60         40.48         1.00 o
  -2   3   0        283.33        301.44         9.58 o
  -1   3   0         17.82         20.89         0.60 o
   0   3   0       1193.02       1128.00         9.64 o
   1   3   0         17.98         18.97         0.74 o
   2   3   0        282.31        303.38        24.55 o
   3   3   0         39.33         44.50         1.45 o
   4   3   0        336.22        372.06         9.33 o
   6   3   0         39.12         36.04         2.60 o
 -10   4   0         24.88         23.54         1.18 o
  -9   4   0         19.21         18.24         0.92 o
  -8   4   0         30.42         28.20         2.01 o
  -7   4   0        201.73        178.33         3.91 o
  -6   4   0         59.78         62.35         1.71 o
  -5   4   0        277.60        269.88         8.85 o
  -4   4   0        108.85        111.37         4.25 o
  -3   4   0          2.43          2.88         0.35 o
  -2   4   0         15.05         15.98         0.66 o
  -1   4   0        190.45        197.02         3.25 o
   0   4   0         12.42         11.06         2.15 o
   1   4   0        190.43        199.49         3.67 o
   2   4   0         15.03         14.72         0.84 o
   3   4   0          2.43          3.21         1.00 o
   4   4   0        108.97        104.12         4.26 o
   5   4   0        277.87        268.12         6.94 o
  -9   5   0         43.00         41.76         1.27 o
  -8   5   0         28.79         26.96         1.42 o
  -7   5   0        273.08        262.82         6.87 o
  -6   5   0         55.50         52.24         1.80 o
  -5   5   0          3.16          1.89         0.40 o
  -4   5   0         88.73         89.61         4.07 o
  -3   5   0         77.10         77.07         3.48 o
  -2   5   0        192.24        200.37         5.61 o
  -1   5   0        501.36        509.39        20.82 o
   0   5   0        197.00        211.62         5.38 o
   2   5   0        191.99        200.21         5.54 o
   3   5   0         77.14         68.13         3.28 o
   4   5   0         88.57         93.20         4.06 o
   5   5   0          3.15          3.94         0.66 o
  -9   6   0         19.63         16.28         1.00 o
  -8   6   0         44.13         39.67         1.61 o
  -7   6   0         63.98         60.24         2.19 o
  -6   6   0        134.66        116.21         3.15 o
  -5   6   0          0.65          0.22         0.42 o
  -4   6   0         20.44         19.32         1.22 o
  -3   6   0        333.62        305.44         8.12 o
  -2   6   0         51.14         52.70         3.07 o
  -1   6   0        207.32        209.42         6.59 o
   0   6   0          0.00          0.12         0.42 o
   2   6   0         51.10         55.07         3.12 o
   3   6   0        333.31        343.67         8.54 o
   4   6   0         20.40         20.33         1.69 o
   5   6   0          0.68          0.78         0.63 o
  -8   7   0         14.73         15.23         1.11 o
  -7   7   0         23.43         19.14         1.46 o
  -6   7   0          4.31          2.45         0.69 o
  -5   7   0         47.76         47.64         2.32 o
  -4   7   0         15.46         15.69         1.00 o
  -3   7   0         21.07         21.23         2.36 o
  -2   7   0         47.73         47.28         3.25 o
  -1   7   0         14.56         15.03         1.76 o
   0   7   0         22.93         25.46         1.55 o
   1   7   0         14.57         16.37         1.75 o
   2   7   0         47.87         51.80         1.96 o
   3   7   0         21.06         22.91         3.75 o
   4   7   0         15.72         15.96         1.56 o
   5   7   0         47.77         50.63         3.32 o
  -7   8   0         36.35         36.32         3.00 o
  -6   8   0          5.48          5.96         0.70 o
  -5   8   0         18.03         18.71         1.04 o
  -4   8   0         25.04         27.06         1.28 o
  -3   8   0          6.48          7.26         0.99 o
  -2   8   0          5.74          6.07         1.31 o
  -1   8   0          0.88          0.81         0.36 o
   0   8   0         20.67         19.44         1.06 o
   1   8   0          0.86          1.21         0.32 o
   2   8   0          5.73          4.86         0.68 o
   3   8   0          6.61          5.64         0.87 o
   4   8   0         25.05         24.99         3.67 o
   5   8   0         18.11         18.19         1.97 o
   6   8   0          5.46          6.58         1.10 o
  -6   9   0          8.88          9.90         0.89 o
  -5   9   0          8.68          9.83         0.83 o
  -4   9   0         13.55         13.31         0.86 o
  -3   9   0          0.78          0.93         0.49 o
  -2   9   0          5.90          5.56         1.31 o
  -1   9   0         14.85         13.10         1.28 o
   0   9   0         12.63         13.44         0.92 o
   1   9   0         14.86         14.73         1.18 o
   2   9   0          5.89          5.77         0.75 o
   3   9   0          0.76          0.81         0.44 o
   4   9   0         13.47         12.41         1.87 o
   5   9   0          8.63         10.58         1.41 o
   6   9   0          8.89          9.43         1.16 o
  -5  10   0         10.62          9.59         1.15 o
  -4  10   0         80.05         91.20         3.84 o
  -3  10   0          6.69          7.06         0.89 o
  -2  10   0         41.41         45.07         2.43 o
  -1  10   0         21.50         22.70         1.55 o
   0  10   0         20.89         17.99         1.35 o
   1  10   0         21.46         23.22         1.54 o
   2  10   0         41.55         41.71         2.02 o
   3  10   0          6.71          6.61         0.59 o
   4  10   0         80.06         86.30         3.42 o
   5  10   0         10.60         11.47         1.19 o
  -3  11   0          5.98          6.20         0.91 o
  -2  11   0          2.67          2.64         0.71 o
  -1  11   0          5.35          6.60         0.73 o
   0  11   0          2.98          3.42         0.79 o
   1  11   0          5.36          5.92         0.74 o
   2  11   0          2.71          2.33         0.69 o
   3  11   0          5.96          5.79         0.85 o
  -9   0   1         90.81         88.52         4.58 o
  -7   0   1        122.25        121.16         3.77 o
  -5   0   1        884.88       1006.38        15.58 o
  -3   0   1       1059.47       1099.96        14.17 o
   3   0   1         38.01         51.12         1.60 o
 -10   1   1         30.60         29.13         1.58 o
  -9   1   1         15.00         10.49         1.18 o
  -8   1   1         13.60         16.39         1.05 o
  -7   1   1         60.35         56.94         2.79 o
  -6   1   1         23.47         26.43         2.20 o
  -5   1   1         53.94         61.16         2.10 o
  -4   1   1         60.01         58.56         1.81 o
  -3   1   1        140.55        138.67         2.26 o
  -1   1   1       1477.83       1458.37        11.32 o
   0   1   1        845.11        837.66        15.34 o
   2   1   1        575.94        582.92         7.83 o
   3   1   1       1782.83       1945.56        22.24 o
   4   1   1       1082.85       1161.31        15.06 o
 -10   2   1         10.86         13.14         0.84 o
  -9   2   1         19.54         16.23         1.41 o
  -8   2   1         30.66         36.21         2.45 o
  -7   2   1          4.22          5.35         0.73 o
  -6   2   1        203.86        198.36         5.17 o
  -5   2   1        227.86        226.03         4.54 o
  -4   2   1       1866.50       1919.76        38.95 o
  -3   2   1        927.29        940.96         7.60 o
  -2   2   1        971.20        929.03         7.78 o
  -1   2   1       4120.69       3965.89        24.27 o
   0   2   1       1003.70        961.62        10.68 o
   1   2   1       8848.97       8048.55        84.82 o
   2   2   1       1071.59       1124.52        13.63 o
   3   2   1        205.20        213.17         4.56 o
   4   2   1        213.41        214.31         4.85 o
 -10   3   1          5.09          4.69         0.52 o
  -9   3   1          2.99          3.24         0.75 o
  -8   3   1         50.61         48.18         2.02 o
  -7   3   1         15.42         15.83         1.00 o
  -6   3   1        257.43        252.56         4.43 o
  -5   3   1        443.39        455.76         6.78 o
  -4   3   1         19.69         20.06         0.98 o
  -3   3   1        122.43        128.17         1.85 o
  -2   3   1        127.74        124.53         1.37 o
  -1   3   1        978.15       1005.63        12.13 o
   0   3   1       1534.55       1430.88        15.84 o
   1   3   1        317.63        304.47        20.77 o
   2   3   1         10.31         11.57         0.97 o
   4   3   1        241.29        256.72         5.90 o
   5   3   1        126.98        127.61         4.57 o
 -10   4   1          4.18          4.11         0.44 o
  -9   4   1         47.90         46.20         1.68 o
  -8   4   1         23.77         22.79         1.37 o
  -7   4   1         70.81         67.17         2.04 o
  -6   4   1        127.03        125.43         2.54 o
  -5   4   1         42.88         40.50         2.78 o
  -4   4   1         73.24         85.56         2.54 o
  -3   4   1        842.16        874.56        13.66 o
  -2   4   1       1563.64       1631.05        11.70 o
  -1   4   1        925.50       1009.25         8.28 o
   0   4   1         61.84         61.84         4.76 o
   2   4   1         15.57         14.03         1.18 o
   3   4   1         61.04         58.44         2.26 o
   4   4   1         44.76         44.47         1.72 o
   5   4   1         88.22         85.96         3.45 o
  -9   5   1         13.21         13.58         0.75 o
  -8   5   1         39.90         38.00         1.54 o
  -7   5   1         61.04         55.82         1.85 o
  -6   5   1         85.53         81.12         2.42 o
  -5   5   1         19.52         20.82         1.08 o
  -4   5   1          4.09          3.54         0.86 o
  -3   5   1        259.49        269.64        10.96 o
  -2   5   1        464.75        473.98         6.32 o
  -1   5   1         29.17         34.04         1.12 o
   0   5   1         94.01        105.58         3.60 o
   2   5   1        203.57        242.65         6.24 o
   3   5   1         36.92         37.92         2.46 o
   4   5   1         30.46         25.10         2.06 o
  -9   6   1          5.34          4.22         0.64 o
  -8   6   1          2.13          2.40         0.53 o
  -7   6   1          2.36          2.11         0.65 o
  -6   6   1         40.22         36.88         1.36 o
  -5   6   1         14.53         12.79         1.06 o
  -4   6   1        165.26        163.50         6.34 o
  -3   6   1         51.66         51.26         3.07 o
  -2   6   1        124.22        114.71         4.54 o
  -1   6   1         55.88         66.13         2.21 o
   0   6   1         97.81         81.40         3.60 o
   1   6   1        178.22        173.19         5.53 o
   2   6   1        306.61        351.41         8.40 o
   3   6   1        169.25        160.38         5.65 o
   4   6   1         38.73         41.78         1.96 o
   5   6   1         56.39         64.63         3.63 o
   9   6   1          4.49          4.22         0.78 o
  -8   7   1          6.05          7.14         0.81 o
  -7   7   1         20.47         20.00         1.65 o
  -6   7   1         29.27         28.50         1.55 o
  -5   7   1         19.02         17.12         1.24 o
  -4   7   1         22.18         22.52         1.76 o
  -3   7   1         18.17         20.24         2.55 o
  -2   7   1         76.81         75.26         4.56 o
  -1   7   1          9.10          9.05         1.38 o
   0   7   1         54.67         49.89         2.16 o
   1   7   1        157.98        155.97         5.64 o
   2   7   1         66.24         69.96         2.24 o
   3   7   1        143.54        139.00         4.55 o
   4   7   1         25.62         24.77         1.86 o
   5   7   1         32.23         33.46         2.68 o
  -7   8   1          0.28          0.49         0.47 o
  -6   8   1         12.61         12.25         0.98 o
  -5   8   1        107.12        107.04         3.41 o
  -4   8   1         22.43         25.45         1.25 o
  -3   8   1         78.11         79.92         4.70 o
  -2   8   1         39.94         42.00         3.16 o
  -1   8   1         35.99         33.14         1.36 o
   0   8   1         68.67         64.53         1.94 o
   1   8   1         16.52         14.61         1.09 o
   2   8   1         31.45         30.43         1.92 o
   3   8   1         34.98         35.14         2.07 o
   4   8   1         13.41         12.56         1.24 o
   5   8   1         45.16         45.36         3.05 o
   7   8   1          1.40          1.25         0.63 o
  -6   9   1          3.06          3.19         0.49 o
  -5   9   1          0.63          0.35         0.39 o
  -4   9   1          6.97          8.37         0.82 o
  -3   9   1         16.38         17.24         1.16 o
  -2   9   1         13.37         11.50         1.71 o
  -1   9   1         50.31         48.67         2.67 o
   0   9   1         19.89         19.16         1.08 o
   1   9   1          8.11          7.62         0.84 o
   2   9   1         30.43         28.76         1.62 o
   3   9   1          0.27          0.20         0.33 o
   4   9   1         16.42         14.00         1.81 o
   5   9   1         35.15         32.99         2.55 o
   6   9   1          3.98          2.57         0.62 o
  -5  10   1         34.97         35.28         2.24 o
  -4  10   1          3.55          4.00         1.00 o
  -3  10   1          3.93          3.95         0.55 o
  -2  10   1         11.81         10.29         1.53 o
  -1  10   1          5.96          5.55         1.09 o
   0  10   1         23.15         20.89         1.54 o
   1  10   1          6.64          7.08         0.77 o
   2  10   1         39.07         42.70         1.49 o
   3  10   1          8.72          9.09         0.78 o
   4  10   1         31.09         31.25         2.28 o
   5  10   1         13.17         12.32         1.26 o
  -3  11   1          1.48          1.48         0.61 o
  -2  11   1          4.11          3.85         1.10 o
  -1  11   1          1.67          0.98         0.41 o
   0  11   1         38.63         34.15         2.36 o
   1  11   1         16.76         19.00         1.75 o
   2  11   1          6.29          7.65         1.08 o
   3  11   1         66.76         76.65         3.06 o
 -10   0   2         35.60         33.87         2.41 o
  -8   0   2        177.36        170.91         4.73 o
  -2   0   2        241.14        231.45         4.12 o
   4   0   2        762.12        857.86        11.71 o
 -10   1   2         26.46         26.75         1.50 o
  -9   1   2         35.41         32.53         1.55 o
  -8   1   2         29.10         28.26         1.76 o
  -7   1   2         20.70         18.78         1.22 o
  -4   1   2        295.54        298.59         6.45 o
  -3   1   2          4.25          4.46         0.66 o
  -2   1   2       1236.96       1251.16        13.23 o
  -1   1   2       6986.93       6911.42        72.63 o
   3   1   2        221.01        201.56         4.36 o
   4   1   2        940.77        964.68        13.51 o
 -10   2   2          6.53          6.93         0.80 o
  -9   2   2         10.72          9.35         0.88 o
  -8   2   2        126.05        118.24         3.55 o
  -7   2   2        379.30        361.99         5.69 o
  -6   2   2         65.09         66.86         3.56 o
  -5   2   2        986.79        954.67        15.48 o
  -4   2   2        222.91        230.49         3.24 o
  -3   2   2         47.96         42.22         1.12 o
  -2   2   2        237.50        240.79         7.58 o
  -1   2   2       3826.11       3949.40        29.73 o
   0   2   2       3915.71       4157.48        47.51 o
   2   2   2         57.01         57.20         2.11 o
   4   2   2        136.76        137.19         3.92 o
 -10   3   2         22.03         24.57         1.04 o
  -9   3   2          3.60          3.83         0.75 o
  -8   3   2         17.11         14.90         1.11 o
  -7   3   2         64.36         53.30         1.80 o
  -6   3   2        326.66        328.43         4.04 o
  -5   3   2        487.08        490.02        10.16 o
  -4   3   2         93.22         92.95         2.02 o
  -3   3   2        630.93        636.80        11.50 o
  -2   3   2        256.38        260.42         2.80 o
  -1   3   2        731.04        713.93        10.45 o
   0   3   2        554.21        546.55         7.96 o
   1   3   2        657.07        704.12         5.29 o
   3   3   2        234.39        244.83         5.48 o
   4   3   2        131.14        126.88         4.10 o
   5   3   2        120.58        125.60         4.30 o
 -10   4   2          2.26          1.83         0.58 o
  -9   4   2          6.64          8.21         0.99 o
  -8   4   2        122.57        124.43         2.67 o
  -7   4   2         42.22         40.21         1.40 o
  -6   4   2        114.11        112.88         2.12 o
  -5   4   2        107.86        106.63         4.55 o
  -4   4   2        182.15        187.46         5.46 o
  -3   4   2         78.74         82.18         2.28 o
  -2   4   2        458.20        516.49         8.91 o
  -1   4   2        530.82        534.27        14.78 o
   1   4   2        328.99        334.21         6.61 o
   2   4   2         15.82         17.22         1.43 o
   3   4   2        202.71        183.53         5.19 o
   4   4   2         41.80         41.28         2.49 o
   5   4   2        126.90        123.58         4.68 o
   9   4   2        145.51        148.69         4.84 o
  -9   5   2          9.33          7.70         0.57 o
  -8   5   2          5.93          4.93         0.66 o
  -7   5   2         20.90         18.10         0.96 o
  -6   5   2         79.28         79.47         1.81 o
  -5   5   2         17.62         18.07         0.82 o
  -4   5   2          8.90         10.35         1.32 o
  -3   5   2          9.47          9.62         0.86 o
  -2   5   2        125.07        126.19         3.51 o
  -1   5   2        573.80        589.98        16.10 o
   0   5   2         54.73         65.06         2.83 o
   1   5   2        375.74        368.29         7.78 o
   2   5   2        541.41        594.28        10.77 o
   3   5   2        210.20        186.88         5.82 o
   4   5   2         70.56         72.01         3.62 o
   9   5   2          8.33         10.15         1.18 o
  -9   6   2          9.83          8.62         0.64 o
  -8   6   2          0.86          1.06         0.45 o
  -7   6   2          6.20          5.57         0.66 o
  -6   6   2         35.25         31.41         1.52 o
  -5   6   2         36.82         39.78         1.54 o
  -4   6   2         23.28         24.79         1.18 o
  -3   6   2         33.34         33.39         2.48 o
  -2   6   2        119.49        129.32         4.81 o
  -1   6   2         88.63         90.38         3.84 o
   0   6   2        186.42        197.18         5.88 o
   1   6   2         41.45         37.84         2.50 o
   2   6   2         32.35         29.48         2.30 o
   3   6   2         32.78         29.36         2.41 o
   4   6   2          9.70         11.09         1.15 o
  -8   7   2         24.25         27.89         1.46 o
  -7   7   2         18.66         16.72         1.38 o
  -6   7   2          7.19          8.52         0.90 o
  -5   7   2          0.22          0.61         0.54 o
  -4   7   2         19.62         21.16         1.66 o
  -3   7   2         11.50         11.18         1.68 o
  -2   7   2         25.84         25.56         1.36 o
  -1   7   2        141.32        135.19         3.81 o
   0   7   2        242.40        227.72         4.94 o
   1   7   2        105.20        109.91         3.80 o
   2   7   2        222.69        190.58         4.74 o
   3   7   2        100.07        109.97        14.83 o
   4   7   2         11.16          9.50         1.52 o
   5   7   2         17.91         20.81         2.09 o
   8   7   2          6.16          7.62         1.07 o
  -7   8   2         10.25          9.88         0.94 o
  -6   8   2         24.43         23.01         1.31 o
  -5   8   2         35.06         34.21         1.65 o
  -4   8   2         40.75         44.32         2.51 o
  -2   8   2         22.13         21.51         1.59 o
  -1   8   2         95.69         92.37         2.31 o
   0   8   2         25.94         24.00         1.39 o
   1   8   2         49.05         46.03         1.92 o
   2   8   2          1.73          1.27         0.51 o
   3   8   2         20.67         19.99         1.71 o
   4   8   2          7.87          7.82         1.44 o
   5   8   2         10.39         10.85         1.48 o
   6   8   2         16.00         18.37         1.88 o
   7   8   2          3.34          2.39         0.74 o
  -6   9   2          2.39          2.05         0.50 o
  -5   9   2          4.37          5.89         0.69 o
  -4   9   2         17.21         22.39         1.28 o
  -3   9   2         33.58         33.95         1.60 o
  -2   9   2         14.08         15.47         1.96 o
  -1   9   2         24.11         24.46         1.39 o
   0   9   2         66.20         65.84         2.27 o
   1   9   2          7.73          6.73         0.81 o
   2   9   2         20.33         18.40         1.07 o
   3   9   2          2.14          2.21         0.70 o
   4   9   2         16.59         15.88         1.81 o
   5   9   2          9.40          9.21         1.25 o
   6   9   2         21.83         23.41         1.71 o
  -5  10   2         12.43         18.80         1.63 o
  -4  10   2         63.64         62.50         3.37 o
  -3  10   2          6.99          8.66         1.48 o
  -2  10   2         50.07         50.00         3.06 o
  -1  10   2         11.30         10.00         1.49 o
   0  10   2         39.32         37.37         2.33 o
   1  10   2         37.14         35.91         2.50 o
   2  10   2         12.45         12.70         1.17 o
   3  10   2         17.10         17.25         1.25 o
   4  10   2         42.47         44.96         2.70 o
   5  10   2         23.23         20.93         1.61 o
  -3  11   2          2.14          2.68         0.71 o
  -2  11   2          0.48          0.74         0.41 o
  -1  11   2         16.30         16.23         1.14 o
   0  11   2          8.79          8.84         1.20 o
   1  11   2         19.03         14.95         1.54 o
   2  11   2          1.13          1.23         0.41 o
   3  11   2         11.47         11.82         1.22 o
  -9   0   3         29.81         22.27         2.29 o
  -7   0   3        139.69        138.82         3.30 o
  -3   0   3        168.27        167.26         4.05 o
  -1   0   3        222.62        225.90         2.79 o
 -10   1   3          8.88         11.85         1.00 o
  -9   1   3          8.66          7.94         0.80 o
  -8   1   3        104.64         99.55         2.61 o
  -7   1   3         87.10         82.14         2.54 o
  -4   1   3         57.09         49.34         2.45 o
  -3   1   3        157.15        165.19         4.14 o
  -2   1   3        167.40        179.47         5.13 o
  -1   1   3        753.63        773.16         5.52 o
   0   1   3         51.87         45.57         0.87 o
   3   1   3        148.35        154.89         4.00 o
   4   1   3        113.38        123.24         3.72 o
 -10   2   3          1.13          1.33         0.44 o
  -9   2   3         16.27         14.83         1.05 o
  -8   2   3         58.17         54.31         2.10 o
  -7   2   3         28.08         27.68         1.50 o
  -6   2   3        347.20        332.46         8.42 o
  -5   2   3        120.11        125.80         4.51 o
  -4   2   3        158.44        151.43         3.19 o
  -3   2   3        106.33        112.50         2.41 o
  -2   2   3        278.41        299.57         2.93 o
  -1   2   3         90.37         88.07         1.72 o
   0   2   3        241.05        259.81         5.40 o
   1   2   3        574.83        531.89         8.41 o
   3   2   3          3.68          4.24         0.78 o
 -10   3   3          6.54          9.16         0.80 o
  -9   3   3         12.87         11.59         0.92 o
  -8   3   3         42.50         48.33         2.75 o
  -7   3   3         38.99         37.80         1.36 o
  -6   3   3         99.50         98.95         1.79 o
  -5   3   3        130.25        123.95         3.33 o
  -4   3   3        360.05        373.85         5.69 o
  -3   3   3        223.32        253.79         4.18 o
  -2   3   3        569.67        646.46        14.70 o
  -1   3   3        993.21       1007.27        46.03 o
   0   3   3       1050.58       1022.79        46.82 o
   1   3   3         42.98         53.52         1.49 o
   3   3   3        114.12        114.60         3.71 o
   4   3   3         25.75         26.41         1.89 o
   5   3   3         18.28         22.72         1.88 o
 -10   4   3          4.52          5.58         0.83 o
  -9   4   3         62.63         71.23         2.63 o
  -8   4   3          8.40          8.27         0.67 o
  -7   4   3          8.73         10.40         0.68 o
  -6   4   3         80.76         77.51         1.62 o
  -5   4   3        197.80        174.59         5.92 o
  -4   4   3        102.79         93.00         3.85 o
  -3   4   3        324.29        317.61         5.06 o
  -2   4   3        266.89        282.33         4.38 o
  -1   4   3        234.32        215.56         6.00 o
   0   4   3        208.52        213.82         3.35 o
   1   4   3        302.63        318.80         4.34 o
   2   4   3        613.64        616.45        10.68 o
   3   4   3        139.96        130.17         4.42 o
   4   4   3         12.17         14.55         1.54 o
   5   4   3        158.46        146.84         5.23 o
   9   4   3         11.57         13.79         1.34 o
  -9   5   3         30.31         33.68         1.07 o
  -8   5   3          0.01          0.84         0.39 o
  -7   5   3          0.47          0.16         0.31 o
  -6   5   3         31.62         31.03         1.04 o
  -5   5   3         32.03         33.36         1.13 o
  -4   5   3         86.21         88.62         3.97 o
  -3   5   3        159.33        162.30         3.68 o
  -2   5   3         59.57         55.27         1.97 o
  -1   5   3        510.95        507.21         8.14 o
   0   5   3        327.58        346.71         5.13 o
   2   5   3        185.22        184.05         5.52 o
   3   5   3        179.60        170.52         5.64 o
   4   5   3         14.07         13.41         1.60 o
   8   5   3          5.06          6.05         1.21 o
   9   5   3         21.44         20.37         1.50 o
  -9   6   3          2.80          3.73         0.78 o
  -8   6   3         10.56         14.19         0.82 o
  -7   6   3         10.88          7.23         0.69 o
  -6   6   3         57.46         57.76         1.40 o
  -5   6   3         89.01         91.24         2.09 o
  -4   6   3         12.00         13.78         0.93 o
  -3   6   3          5.93          6.04         0.99 o
  -2   6   3         95.51         95.00         2.83 o
  -1   6   3          8.39          5.87         0.71 o
   0   6   3          1.51          1.68         0.44 o
   1   6   3         64.51         60.55         3.24 o
   2   6   3        280.65        264.54         7.47 o
   3   6   3         46.42         42.79         5.04 o
   4   6   3        150.41        161.42         5.87 o
   8   6   3         25.77         26.67         2.10 o
  -8   7   3         24.51         28.30         1.43 o
  -7   7   3          3.35          3.01         0.70 o
  -6   7   3         37.59         35.42         1.65 o
  -5   7   3         47.38         51.02         2.05 o
  -4   7   3         52.77         55.91         2.20 o
  -3   7   3          7.87          7.05         0.93 o
  -2   7   3         91.16         93.41         3.31 o
  -1   7   3         72.91         68.90         2.19 o
   0   7   3         23.99         22.38         0.97 o
   1   7   3        220.97        239.40         7.49 o
   2   7   3        285.80        278.59         6.64 o
   3   7   3        135.55        145.14         4.40 o
   4   7   3         81.79         87.91         4.43 o
   5   7   3          3.87          3.95         0.98 o
   7   7   3         14.84         19.08         1.92 o
   8   7   3          0.92          0.88         0.50 o
  -7   8   3          0.69          0.91         0.93 o
  -6   8   3         11.31          8.37         0.82 o
  -5   8   3         20.61         17.68         1.50 o
  -4   8   3         46.00         41.99         1.97 o
  -3   8   3         24.89         24.63         2.63 o
  -2   8   3         71.51         80.91         4.38 o
  -1   8   3         47.76         43.28         2.31 o
   0   8   3        129.12        128.95         5.42 o
   1   8   3        138.82        125.31         6.60 o
   2   8   3        246.48        253.89         9.02 o
   3   8   3        118.42        128.81         3.61 o
   4   8   3         36.07         35.03         1.97 o
   5   8   3          7.62          9.67         1.52 o
   6   8   3         61.65         61.88         3.32 o
   7   8   3          1.17          0.88         0.49 o
  -6   9   3         12.47         15.65         1.54 o
  -5   9   3          1.68          1.98         0.60 o
  -4   9   3         57.31         62.21         2.09 o
  -3   9   3         41.27         43.01         2.19 o
  -2   9   3        125.77        128.48         3.82 o
  -1   9   3         42.87         35.39         3.04 o
   0   9   3         50.41         48.50         1.97 o
   1   9   3         73.12         70.04         2.93 o
   2   9   3         69.33         73.78         2.96 o
   3   9   3         20.13         21.57         2.29 o
   4   9   3         64.08         68.46         3.44 o
   5   9   3         42.92         49.84         2.76 o
   6   9   3          9.14         10.80         0.83 o
  -5  10   3         27.80         30.12         1.98 o
  -4  10   3         39.16         46.83         2.82 o
  -3  10   3          2.17          1.03         0.71 o
  -2  10   3          9.79          7.75         1.24 o
  -1  10   3         10.90         10.15         1.49 o
   0  10   3          7.04          7.05         1.16 o
   1  10   3          9.93         10.66         1.12 o
   2  10   3         22.58         24.21         1.56 o
   3  10   3         58.51         70.35         2.42 o
   4  10   3         51.58         52.37         2.82 o
   5  10   3          3.57          4.41         0.77 o
  -3  11   3         11.31         14.04         1.31 o
  -2  11   3          0.21         -0.22         0.30 o
  -1  11   3          0.42          0.32         0.45 o
   0  11   3          0.44          0.88         0.52 o
   1  11   3          2.40          1.94         0.68 o
   2  11   3          5.27          6.96         0.94 o
   3  11   3         21.92         23.60         1.59 o
 -10   0   4         26.51         24.96         1.94 o
  -8   0   4          3.52          2.51         0.71 o
  -4   0   4        421.00        456.08         8.65 o
  -2   0   4       1796.36       1850.18        22.73 o
   4   0   4         99.78        119.27         3.85 o
 -10   1   4          0.71          1.24         0.42 o
  -9   1   4          2.62          2.32         0.52 o
  -8   1   4         14.91         12.43         0.90 o
  -7   1   4        138.20        138.62         2.89 o
  -6   1   4         66.15         56.29         3.23 o
  -4   1   4        150.72        156.83         4.72 o
  -3   1   4        129.89        127.59         3.77 o
  -2   1   4        420.65        420.63         9.87 o
  -1   1   4        124.01        122.57         1.76 o
   3   1   4          2.61          2.90         0.66 o
   4   1   4         22.87         19.57         1.61 o
 -10   2   4          1.63          2.41         0.46 o
  -9   2   4         15.72         17.59         1.09 o
  -8   2   4        117.19        114.43         3.03 o
  -7   2   4        212.06        211.23         3.69 o
  -6   2   4         46.76         49.64         1.74 o
  -5   2   4          4.99          5.48         0.70 o
  -4   2   4         17.39         16.78         1.05 o
  -3   2   4        312.37        334.90         6.43 o
  -2   2   4         69.55         66.51         1.70 o
  -1   2   4         10.16          7.62         0.55 o
   0   2   4         96.46        106.17         4.10 o
   1   2   4          1.13         -0.11         0.52 o
   2   2   4       1126.16       1173.02        16.16 o
   3   2   4         23.79         29.21         1.92 o
   4   2   4         12.73          9.42         1.19 o
 -10   3   4         19.16         23.58         1.71 o
  -9   3   4         12.42         12.19         0.82 o
  -8   3   4         39.62         36.61         1.71 o
  -7   3   4         57.02         53.76         1.82 o
  -6   3   4        372.40        387.16         4.13 o
  -5   3   4        108.54        103.63         3.09 o
  -4   3   4         29.76         30.89         1.50 o
  -3   3   4         53.97         52.37         2.66 o
  -2   3   4        549.32        576.05         6.61 o
  -1   3   4       1926.06       2063.80        59.85 o
   0   3   4       1748.76       1938.00        34.26 o
   1   3   4        101.62        108.56         3.24 o
   3   3   4          5.56          8.15         1.10 o
   4   3   4         19.69         20.05         1.72 o
   5   3   4        142.00        132.27         4.82 o
  -9   4   4         15.13         16.37         1.17 o
  -8   4   4          4.55          3.28         0.53 o
  -7   4   4         25.10         25.79         1.03 o
  -6   4   4        123.00        128.91         2.32 o
  -5   4   4        248.53        247.76         4.59 o
  -4   4   4        168.58        168.06         5.49 o
  -3   4   4         34.41         37.14         2.37 o
  -2   4   4        115.82        116.67         2.72 o
  -1   4   4        713.21        738.40        26.91 o
   0   4   4         77.36         89.57         2.05 o
   1   4   4        586.99        696.17         7.66 o
   2   4   4        250.56        252.88         6.21 o
   4   4   4        251.46        244.93         6.83 o
   8   4   4         30.29         30.40         2.38 o
  -9   5   4          0.99          5.16         4.29 o
  -8   5   4          8.51          7.58         0.80 o
  -7   5   4         60.17         58.22         1.67 o
  -6   5   4          3.84          3.28         0.43 o
  -5   5   4        358.69        354.76         3.99 o
  -4   5   4         58.50         48.98         3.02 o
  -3   5   4         67.60         72.32         3.52 o
  -2   5   4        311.43        309.49         5.16 o
  -1   5   4         66.05         79.44         2.31 o
   0   5   4         79.83         91.12         3.60 o
   1   5   4         69.84         67.91         3.22 o
   2   5   4        111.85         88.22         3.89 o
   3   5   4         29.10         31.09         2.37 o
   7   5   4          6.40          6.09         1.31 o
   8   5   4          9.42         10.80         1.42 o
  -9   6   4         33.76         39.95         2.09 o
  -8   6   4         12.20         11.52         0.88 o
  -7   6   4          9.98          8.33         0.68 o
  -6   6   4         31.92         32.81         1.16 o
  -5   6   4         17.82         18.17         0.87 o
  -4   6   4         10.60          7.84         0.82 o
  -3   6   4         27.04         23.89         0.98 o
  -2   6   4         17.90         17.97         1.81 o
  -1   6   4        221.99        210.64         6.36 o
   0   6   4         36.96         38.95         2.58 o
   1   6   4        122.29        136.44         5.09 o
   2   6   4         68.35         70.13         3.72 o
   3   6   4        185.73        185.92         4.56 o
   4   6   4         11.87         11.36         1.59 o
   7   6   4         19.24         18.88         2.05 o
   8   6   4          0.98          0.42         0.53 o
  -8   7   4         13.72         18.36         2.05 o
  -7   7   4         13.44         14.52         0.98 o
  -6   7   4         16.38         16.54         0.86 o
  -5   7   4          1.90          0.85         0.34 o
  -4   7   4         25.11         23.36         1.41 o
  -3   7   4         17.29         18.58         1.21 o
  -2   7   4        106.72        116.15         6.01 o
  -1   7   4         32.85         33.60         2.37 o
   0   7   4         69.38         66.87         2.67 o
   1   7   4         51.71         49.81         2.42 o
   2   7   4          0.22          1.06         0.41 o
   3   7   4        192.24        188.65         6.19 o
   4   7   4         74.44         73.74         4.19 o
   5   7   4         30.29         24.65         2.47 o
   6   7   4          9.59          9.60         1.60 o
   7   7   4         16.62         15.81         1.68 o
  -7   8   4          2.76          2.03         0.72 o
  -6   8   4         12.25         13.78         1.17 o
  -5   8   4         23.44         29.08         1.49 o
  -4   8   4         16.55         20.28         1.31 o
  -3   8   4          2.21          1.72         0.70 o
  -2   8   4          5.02          4.39         1.13 o
  -1   8   4        111.69        106.91         5.68 o
   0   8   4         94.22         93.45         3.38 o
   1   8   4        168.66        170.44         4.63 o
   2   8   4          2.52          2.28         0.91 o
   3   8   4        204.45        202.04         6.86 o
   4   8   4         20.12         19.75         1.42 o
   5   8   4         83.67         76.06         3.93 o
   6   8   4         13.13         14.03         1.59 o
   7   8   4          1.51          1.26         0.50 o
  -6   9   4          0.18          0.54         0.33 o
  -5   9   4          2.82          3.24         0.63 o
  -4   9   4         10.27         10.90         1.07 o
  -3   9   4         16.68         15.68         1.94 o
  -2   9   4         14.44         10.41         1.10 o
  -1   9   4         48.49         46.72         3.28 o
   0   9   4        103.45         99.30         3.46 o
   1   9   4         22.42         21.17         1.61 o
   2   9   4          6.97          6.24         0.93 o
   3   9   4         63.28         58.83         2.47 o
   4   9   4         52.48         52.15         2.17 o
   5   9   4         17.00         19.51         1.23 o
   6   9   4          0.71          0.58         0.44 o
  -5  10   4         12.03         13.24         1.24 o
  -4  10   4          4.32          3.69         0.86 o
  -3  10   4         13.06         13.49         1.63 o
  -2  10   4         53.48         60.42         1.89 o
  -1  10   4         10.35         10.44         1.20 o
   0  10   4         33.65         27.67         2.37 o
   1  10   4         20.71         19.31         1.68 o
   2  10   4        147.91        141.89         3.65 o
   3  10   4         15.09         17.67         1.17 o
   4  10   4          7.27          8.75         1.10 o
  -2  11   4         20.55         23.06         1.72 o
  -1  11   4         14.78         16.59         0.81 o
   0  11   4          6.62          6.56         0.66 o
   1  11   4          4.85          4.71         0.82 o
   2  11   4          6.61          8.39         0.94 o
  -9   0   5          9.62         10.90         1.04 o
  -7   0   5        501.16        472.13         8.20 o
  -3   0   5        170.02        185.38         4.62 o
  -1   0   5         77.81         89.16         1.95 o
 -10   1   5         11.34         13.20         0.90 o
  -9   1   5         30.84         29.50         1.19 o
  -8   1   5         89.99         90.17         2.04 o
  -7   1   5         96.00         93.01         2.37 o
  -6   1   5         71.78         70.52         1.79 o
  -5   1   5         89.63         94.49         3.77 o
  -4   1   5        126.03        120.58         8.08 o
  -3   1   5         30.30         31.31         0.99 o
  -2   1   5        271.29        272.95         6.50 o
  -1   1   5         49.86         52.00         1.93 o
   0   1   5         91.37         97.53         3.13 o
 -10   2   5         16.25         19.62         1.54 o
  -9   2   5         48.05         49.19         1.52 o
  -8   2   5          4.85          5.21         0.68 o
  -7   2   5         10.50          9.46         0.95 o
  -6   2   5        149.49        153.64         2.72 o
  -5   2   5          8.05          9.53         0.91 o
  -4   2   5          8.70          8.64         0.77 o
  -3   2   5        268.54        304.42         5.98 o
  -2   2   5        259.79        310.34         3.41 o
  -1   2   5        177.47        191.79         3.93 o
   0   2   5        546.80        605.82         9.91 o
   3   2   5        188.77        208.49         5.80 o
   4   2   5        123.28        130.57         4.67 o
   5   2   5         16.94         13.37         1.48 o
 -10   3   5          8.08          7.82         0.91 o
  -9   3   5          0.69          0.29         0.42 o
  -8   3   5         50.30         44.63         2.31 o
  -7   3   5         45.98         46.91         1.73 o
  -6   3   5        443.78        460.26         5.75 o
  -5   3   5         27.48         31.96         2.50 o
  -4   3   5        175.50        162.78         5.37 o
  -3   3   5         26.61         27.20         1.99 o
  -2   3   5         71.04         75.57         3.19 o
  -1   3   5         67.36         65.38         1.88 o
   0   3   5        102.32        104.59         2.50 o
   1   3   5        475.21        512.99        24.63 o
   2   3   5         22.95         21.02         1.72 o
   3   3   5         79.96         83.34         3.68 o
   4   3   5          6.54          5.25         1.00 o
   6   3   5         51.10         53.14         3.52 o
   7   3   5        300.43        321.97         8.84 o
  -9   4   5         10.12          9.33         1.36 o
  -8   4   5          0.43         -0.28         1.37 o
  -7   4   5         29.09         30.14         1.22 o
  -6   4   5        221.95        217.65         3.07 o
  -5   4   5         11.87         14.03         0.89 o
  -4   4   5         44.36         33.87         2.48 o
  -3   4   5         52.29         45.59         2.74 o
  -2   4   5         80.40         87.84         3.70 o
  -1   4   5         92.21        102.02         3.43 o
   0   4   5         29.93         30.60         1.36 o
   1   4   5         77.56         77.81         2.28 o
   2   4   5         40.06         28.08         2.09 o
   3   4   5        152.21        152.95         5.22 o
   6   4   5         95.01        103.31         5.02 o
   7   4   5         18.27         18.85         2.10 o
   8   4   5          8.75          9.53         1.29 o
  -9   5   5         34.17         43.62         4.38 o
  -8   5   5          4.02          3.59         0.49 o
  -7   5   5         32.96         30.87         1.20 o
  -6   5   5         20.10         19.32         0.91 o
  -5   5   5        305.65        328.36         3.83 o
  -4   5   5         85.34         81.37         2.14 o
  -3   5   5         19.39         16.64         1.77 o
  -2   5   5        176.29        173.65         5.67 o
  -1   5   5         93.12         99.07         4.18 o
   0   5   5         62.77         68.29         3.22 o
   1   5   5         38.50         30.43         2.23 o
   2   5   5         37.23         32.45         2.42 o
   3   5   5        125.23        100.52         4.70 o
   4   5   5        129.24        112.24         5.17 o
   5   5   5         37.73         38.69         3.09 o
   6   5   5         94.86         98.55         4.91 o
   7   5   5          2.34          1.59         0.91 o
   8   5   5         16.03         16.58         1.59 o
  -8   6   5         17.68         22.40         1.09 o
  -7   6   5          3.79          3.02         0.46 o
  -6   6   5         23.98         24.42         0.99 o
  -5   6   5        118.51        111.79         2.15 o
  -4   6   5         72.80         67.57         2.35 o
  -3   6   5          5.82          5.85         0.72 o
  -2   6   5        111.75        118.39         5.94 o
  -1   6   5        225.33        214.80         6.71 o
   0   6   5          4.12          4.85         0.98 o
   1   6   5         23.57         24.29         1.57 o
   2   6   5         72.63         73.51         5.18 o
   3   6   5        234.60        202.00         7.08 o
   4   6   5         76.64         70.65         4.18 o
   5   6   5         20.34         18.85         2.20 o
   6   6   5         22.00         20.50         2.20 o
   7   6   5          0.96          1.63         0.84 o
   8   6   5          2.38          2.95         0.66 o
  -8   7   5          2.00          2.61         0.70 o
  -7   7   5          1.10          1.01         0.78 o
  -6   7   5         72.57         66.02         1.67 o
  -5   7   5          2.23          1.70         0.38 o
  -4   7   5         97.76        103.71         2.55 o
  -3   7   5         74.16         72.29         2.41 o
  -2   7   5         52.88         54.03         2.48 o
  -1   7   5        236.38        214.76         5.14 o
   0   7   5         80.11         79.50         2.48 o
   1   7   5        149.19        147.40         4.87 o
   2   7   5         80.92         83.58         3.11 o
   3   7   5         56.54         61.38         3.43 o
   4   7   5          7.20          6.78         0.92 o
   5   7   5         35.94         34.42         2.84 o
   6   7   5         28.95         34.44         2.61 o
   7   7   5          9.00          9.05         1.17 o
  -7   8   5          5.33          6.31         0.96 o
  -6   8   5         11.13         10.04         0.79 o
  -5   8   5         14.24         18.14         1.11 o
  -4   8   5          9.68          9.69         0.88 o
  -3   8   5          1.12          0.85         0.46 o
  -2   8   5        180.44        183.14         5.74 o
  -1   8   5         40.80         41.14         1.79 o
   0   8   5         65.04         62.74         2.22 o
   1   8   5         88.77         88.29         5.24 o
   2   8   5         63.88         56.86         2.61 o
   3   8   5         76.96         80.93         2.98 o
   4   8   5         10.16         13.03         1.69 o
   5   8   5          7.02          6.19         1.19 o
   6   8   5          0.52         -0.24         0.53 o
  -6   9   5          9.95         13.30         1.27 o
  -5   9   5         42.28         47.15         1.54 o
  -4   9   5         18.34         18.21         1.34 o
  -3   9   5         82.98         83.36         2.97 o
  -2   9   5         37.75         34.96         1.91 o
  -1   9   5         50.79         50.48         3.32 o
   0   9   5         10.33          9.93         1.13 o
   1   9   5         75.21         68.09         6.63 o
   2   9   5         40.46         38.45         2.03 o
   3   9   5         34.48         37.35         1.88 o
   4   9   5         12.89         11.48         0.99 o
   5   9   5          9.90          9.39         0.81 o
  -3  10   5         60.75         61.47         2.16 o
  -2  10   5         14.58         15.71         0.93 o
  -1  10   5         20.40         19.66         1.32 o
   0  10   5         19.00         20.26         1.95 o
   1  10   5         44.13         43.75         2.03 o
   2  10   5         27.40         28.53         1.51 o
   3  10   5          1.62          2.12         0.72 o
   4  10   5          5.89          5.97         0.83 o
  -1  11   5          4.53          3.36         0.68 o
   0  11   5          1.39          1.14         0.32 o
  -8   0   6         45.19         42.46         2.16 o
  -6   0   6          0.72          0.73         0.79 o
  -4   0   6        341.20        344.82         7.73 o
  -2   0   6        719.86        736.28        11.64 o
   0   0   6        862.85        861.03        13.22 o
  -9   1   6         55.25         57.14         1.79 o
  -8   1   6         61.96         62.74         1.87 o
  -7   1   6         79.38         76.43         2.49 o
  -6   1   6         89.25         95.57         3.24 o
  -5   1   6         22.91         24.20         2.11 o
  -4   1   6         12.16         14.42         1.51 o
  -3   1   6        184.93        200.12         4.92 o
  -2   1   6        147.68        168.96         2.20 o
  -1   1   6        207.14        205.67         3.21 o
   0   1   6         43.04         47.64         2.38 o
  -9   2   6         26.52         31.42         1.35 o
  -8   2   6        111.03        108.39         4.29 o
  -7   2   6         65.72         68.07         2.04 o
  -6   2   6        154.91        152.38         3.18 o
  -5   2   6          8.46          7.66         1.24 o
  -4   2   6         45.11         50.40         2.88 o
  -3   2   6         37.87         41.94         2.48 o
  -2   2   6        232.75        230.08         5.92 o
  -1   2   6         98.20        112.07         3.44 o
   0   2   6        148.55        144.34         4.48 o
   1   2   6        429.58        473.47         9.08 o
   2   2   6         18.63         17.34         1.65 o
   3   2   6          3.35          3.65         0.86 o
   4   2   6        202.60        207.74         6.41 o
  -9   3   6          8.01          7.69         0.86 o
  -8   3   6          0.41         -0.74         1.69 o
  -7   3   6         23.87         23.80         1.24 o
  -6   3   6          4.42          4.66         0.54 o
  -5   3   6         24.05         26.14         1.41 o
  -4   3   6          3.42          3.52         0.91 o
  -3   3   6         12.78         11.81         1.42 o
  -2   3   6          4.64          3.67         0.83 o
  -1   3   6         78.87         79.08         2.28 o
   0   3   6         35.08         33.75         1.51 o
   1   3   6         41.17         40.05         1.69 o
   2   3   6         21.12         25.46         1.40 o
   3   3   6        144.43        145.28         5.22 o
   4   3   6        114.50        108.56         4.82 o
   6   3   6         33.44         29.97         2.63 o
   7   3   6         12.30         11.02         1.54 o
  -9   4   6          1.17          1.51         0.45 o
  -8   4   6         24.57         23.24         4.04 o
  -7   4   6         28.98         29.36         1.36 o
  -6   4   6         34.90         32.92         1.30 o
  -5   4   6         25.88         23.89         1.38 o
  -4   4   6         21.42         22.10         1.28 o
  -3   4   6         53.61         42.88         2.76 o
  -2   4   6        313.23        317.47         7.94 o
  -1   4   6         69.96         80.22         4.45 o
   0   4   6         82.54         88.00         2.58 o
   1   4   6          8.01          7.91         0.80 o
   2   4   6         17.86         19.83         1.29 o
   3   4   6         39.35         32.17         2.42 o
   4   4   6          9.10          9.96         1.57 o
   5   4   6         26.67         28.44         2.64 o
   6   4   6         24.85         22.17         2.30 o
   7   4   6         23.54         22.97         2.16 o
  -9   5   6          1.42          4.28         2.64 o
  -8   5   6          1.45          1.08         0.51 o
  -7   5   6        115.60        111.16         2.23 o
  -6   5   6         27.43         27.70         1.19 o
  -5   5   6        481.61        451.28         8.13 o
  -4   5   6        122.00        118.46         3.11 o
  -3   5   6         86.37         83.58         2.50 o
  -2   5   6        119.27        111.15         4.67 o
  -1   5   6        102.63        102.56         4.50 o
   0   5   6         44.75         37.60         2.49 o
   1   5   6         34.86         29.86         2.33 o
   2   5   6         29.92         28.08         1.72 o
   3   5   6          3.65          4.43         0.79 o
   4   5   6          4.47          3.68         1.12 o
   5   5   6         50.44         43.00         3.25 o
   6   5   6          3.51          4.13         1.15 o
   8   5   6          6.02          7.10         0.95 o
  -8   6   6          2.06          2.60         0.52 o
  -7   6   6          1.25          1.08         0.34 o
  -6   6   6        183.70        177.35         2.64 o
  -5   6   6          5.70          6.99         0.64 o
  -4   6   6         35.74         41.39         1.59 o
  -3   6   6         10.21         10.60         1.18 o
  -2   6   6        163.32        157.30         4.21 o
  -1   6   6        156.83        141.75         3.23 o
   0   6   6        244.13        257.25        10.23 o
   1   6   6         66.06         59.00         3.32 o
   2   6   6         69.90         73.72         7.39 o
   3   6   6          8.69          7.55         1.04 o
   4   6   6         24.00         22.88         2.40 o
   5   6   6          0.13          0.33         0.76 o
   6   6   6         13.23         12.21         1.69 o
   7   6   6         30.72         33.20         2.32 o
  -7   7   6          1.65          2.86         1.04 o
  -6   7   6          6.08          7.31         0.63 o
  -5   7   6         51.69         51.17         1.69 o
  -4   7   6         26.33         26.36         1.53 o
  -3   7   6         20.80         20.75         1.60 o
  -2   7   6         37.40         36.75         2.06 o
  -1   7   6         85.72         89.94         2.64 o
   0   7   6         78.00         75.23         2.43 o
   1   7   6         43.89         43.95         1.84 o
   2   7   6          6.72          7.78         1.03 o
   3   7   6         45.44         46.42         2.33 o
   4   7   6         75.16         70.83         4.05 o
   5   7   6         11.72         11.03         1.60 o
   6   7   6          1.73          1.76         0.77 o
   7   7   6          7.15          8.86         1.05 o
  -7   8   6          7.72          6.73         0.91 o
  -6   8   6         14.12         15.49         1.04 o
  -5   8   6         35.85         38.24         1.77 o
  -4   8   6         22.89         22.44         1.27 o
  -3   8   6         54.04         54.84         2.03 o
  -2   8   6         66.93         61.96         2.16 o
  -1   8   6          4.50          3.58         0.76 o
   0   8   6         28.58         28.56         1.55 o
   1   8   6          0.04          0.58         0.41 o
   2   8   6        122.93        131.21         2.72 o
   3   8   6        122.38        111.41         2.81 o
   4   8   6         92.30         92.40         4.24 o
   5   8   6         16.43         16.06         1.68 o
   6   8   6          9.73          9.30         1.29 o
  -5   9   6          5.54          6.19         0.55 o
  -4   9   6          7.43          6.93         0.79 o
  -3   9   6         10.77          9.69         0.99 o
  -2   9   6         19.00         14.62         0.97 o
  -1   9   6          1.29          1.74         0.54 o
   0   9   6          5.39          6.34         0.71 o
   1   9   6         40.23         39.04         1.61 o
   2   9   6         90.95         89.60         2.36 o
   3   9   6         29.07         27.70         1.50 o
   4   9   6         61.49         58.87         1.62 o
   5   9   6         16.28         17.49         1.32 o
  -3  10   6         18.06         20.09         1.26 o
  -2  10   6          4.74          4.50         1.06 o
  -1  10   6         13.74         13.47         1.04 o
   0  10   6          4.16          3.49         0.84 o
   1  10   6         30.52         34.77         2.40 o
   2  10   6          5.23          5.99         0.95 o
   3  10   6          5.10          4.41         0.73 o
  -9   0   7         19.68         17.50         1.69 o
  -7   0   7        211.73        198.63         7.16 o
  -5   0   7        105.65        107.72         3.49 o
  -3   0   7         10.23          8.02         1.04 o
  -1   0   7         73.19         62.02         1.92 o
  -9   1   7         24.90         24.03         1.38 o
  -8   1   7         36.66         35.52         1.58 o
  -7   1   7        160.79        169.39         5.72 o
  -6   1   7          0.24          0.90         0.36 o
  -5   1   7         27.63         33.62         1.38 o
  -4   1   7          5.77          4.02         0.88 o
  -3   1   7         65.17         61.76         2.98 o
  -2   1   7          6.06          6.66         0.56 o
  -1   1   7        196.01        216.28         3.74 o
   0   1   7        297.34        281.74         4.74 o
   3   1   7          2.44          3.14         0.85 o
   4   1   7         71.11         70.42         3.78 o
  -9   2   7          7.63          7.21         1.06 o
  -8   2   7         15.47         13.18         0.87 o
  -7   2   7        104.89        105.31         2.53 o
  -6   2   7         25.30         23.98         1.10 o
  -5   2   7         14.60         14.63         0.95 o
  -4   2   7         12.43         11.33         1.45 o
  -3   2   7        223.13        212.00         6.17 o
  -2   2   7          1.06          2.82         0.54 o
  -1   2   7         58.64         57.17         1.61 o
   0   2   7         27.27         29.22         1.43 o
   1   2   7        111.08        109.11         4.13 o
   2   2   7          0.26          0.91         0.65 o
   3   2   7         19.18         20.27         2.01 o
   4   2   7        143.95        151.42         5.73 o
   5   2   7        141.95        154.14         5.95 o
  -9   3   7          6.03          7.96         0.96 o
  -8   3   7         35.74         32.63         1.81 o
  -7   3   7         54.38         57.71         1.85 o
  -6   3   7         52.05         55.21         1.66 o
  -5   3   7         18.11         21.76         1.33 o
  -4   3   7         38.35         41.60         2.14 o
  -3   3   7         11.67         12.32         1.51 o
  -2   3   7         24.63         20.12         1.86 o
  -1   3   7          3.95          3.71         0.61 o
   0   3   7        141.89        131.86         3.30 o
   1   3   7          0.18          0.65         0.76 o
   2   3   7         31.32         26.03         2.90 o
   3   3   7         99.47         93.40         3.03 o
   4   3   7         43.37         40.78         3.04 o
   5   3   7        169.36        178.18         6.61 o
   6   3   7         64.27         63.13         3.74 o
  -9   4   7          0.57          1.11         1.57 o
  -8   4   7         35.23         31.00         1.70 o
  -7   4   7         23.19         22.25         1.18 o
  -6   4   7        131.41        131.82         3.60 o
  -5   4   7        100.04        101.57         2.48 o
  -4   4   7         74.46         73.38         2.05 o
  -3   4   7        105.02        104.56         3.40 o
  -2   4   7        113.89        104.42         4.49 o
  -1   4   7        112.30        110.29         4.61 o
   0   4   7         56.15         58.21         2.21 o
   1   4   7         45.71         42.18         3.68 o
   2   4   7         81.09         78.20         4.24 o
   3   4   7         13.34          9.65         1.51 o
   4   4   7         35.30         36.66         2.95 o
   5   4   7         72.32         89.64         4.62 o
   6   4   7        117.82        134.79         5.49 o
   7   4   7         44.29         46.63         2.86 o
  -8   5   7          3.07          2.25         0.51 o
  -7   5   7          6.14          6.44         0.65 o
  -6   5   7         40.46         36.72         1.50 o
  -5   5   7         71.87         78.63         3.08 o
  -4   5   7         11.03         10.51         1.19 o
  -3   5   7         86.79         78.47         3.05 o
  -2   5   7        112.92        114.43         4.01 o
  -1   5   7         51.11         54.40         3.03 o
   0   5   7        156.64        150.14         9.51 o
   1   5   7         42.17         47.81         3.73 o
   2   5   7         49.68         45.48         2.76 o
   3   5   7         67.31         53.76         3.57 o
   4   5   7          8.50          7.26         1.48 o
   5   5   7          7.83          6.73         1.44 o
   6   5   7         14.75         14.72         1.85 o
   7   5   7         56.41         56.87         3.02 o
  -8   6   7          2.86          3.56         0.83 o
  -7   6   7         24.85         24.64         1.22 o
  -6   6   7         31.53         35.44         1.39 o
  -5   6   7         50.00         52.52         2.09 o
  -4   6   7         93.14         96.48         3.62 o
  -3   6   7         63.98         61.02         2.75 o
  -2   6   7        270.97        263.31         5.67 o
  -1   6   7        388.48        380.39         7.04 o
   0   6   7        115.62        112.29         2.95 o
   1   6   7          5.57          5.43         0.86 o
   2   6   7         41.61         37.56         3.94 o
   3   6   7          5.26          3.70         1.14 o
   4   6   7        139.04        132.62         5.66 o
   5   6   7         48.50         43.06         3.15 o
   6   6   7          2.92          2.88         0.94 o
   7   6   7         57.46         61.41         2.81 o
  -7   7   7          0.54         -0.08         0.79 o
  -6   7   7         70.92         68.80         2.04 o
  -5   7   7          2.55          1.89         0.61 o
  -4   7   7        123.46        122.76         5.50 o
  -3   7   7         11.92         12.34         1.30 o
  -2   7   7         47.36         45.10         3.16 o
  -1   7   7         21.25         19.07         2.41 o
   0   7   7         46.16         44.97         3.30 o
   1   7   7        164.27        164.42         4.56 o
   2   7   7        178.81        186.90         9.63 o
   3   7   7        198.60        188.75         6.79 o
   4   7   7          4.95          5.16         1.31 o
   5   7   7         17.57         18.57         1.94 o
   6   7   7          8.07          8.36         1.17 o
  -6   8   7          3.36          4.06         0.83 o
  -5   8   7         50.14         59.19         2.27 o
  -4   8   7         30.31         33.54         1.85 o
  -3   8   7         11.29         10.51         0.89 o
  -2   8   7         19.82         18.57         1.18 o
  -1   8   7         21.50         21.50         1.90 o
   0   8   7          8.51          7.67         0.79 o
   1   8   7         31.45         32.19         1.52 o
   2   8   7         17.10         17.71         1.11 o
   3   8   7          8.99          7.76         0.75 o
   4   8   7         24.85         26.56         1.55 o
   5   8   7          4.86          4.74         0.42 o
  -5   9   7          3.99          6.30         0.89 o
  -4   9   7         11.81         12.14         1.46 o
  -3   9   7         24.14         25.97         1.46 o
  -2   9   7          6.82          6.16         0.65 o
  -1   9   7         19.72         19.85         1.12 o
   0   9   7          3.37          3.11         0.64 o
   1   9   7         36.19         37.46         1.79 o
   2   9   7         26.22         26.63         1.45 o
   3   9   7         17.65         15.59         0.84 o
   4   9   7         10.83          9.63         0.61 o
  -3  10   7         21.63         25.52         1.67 o
  -2  10   7         13.92         14.22         1.38 o
  -1  10   7          9.85         11.18         0.85 o
   0  10   7          4.94          4.83         0.92 o
   1  10   7         17.99         16.46         1.00 o
   2  10   7          1.23          1.00         0.42 o
  -8   0   8         73.00         67.84         3.75 o
  -6   0   8         52.81         48.98         3.47 o
  -4   0   8         64.92         73.39         4.02 o
  -2   0   8         67.47         63.40         3.15 o
   0   0   8       1201.45       1119.17        17.40 o
  -9   1   8          3.11          2.80         0.51 o
  -8   1   8         59.85         60.38         2.53 o
  -7   1   8          2.69          3.08         0.60 o
  -6   1   8         23.60         24.26         1.22 o
  -5   1   8         11.93         12.32         0.87 o
  -4   1   8         67.35         69.21         2.76 o
  -3   1   8         38.96         32.24         2.27 o
  -2   1   8         30.22         27.33         1.17 o
  -1   1   8         31.76         32.14         1.26 o
   0   1   8         75.45         58.33         2.84 o
   1   1   8        401.80        379.50         8.87 o
  -9   2   8         12.07         13.03         0.91 o
  -8   2   8          0.60          0.02         0.48 o
  -7   2   8         46.16         44.97         1.61 o
  -6   2   8          4.49          3.75         0.49 o
  -5   2   8         11.76         11.59         0.86 o
  -4   2   8          8.28          9.34         1.03 o
  -3   2   8          0.01          1.03         0.47 o
  -2   2   8         39.35         32.55         2.35 o
  -1   2   8         26.53         30.22         1.60 o
   0   2   8          5.79          6.67         1.45 o
   1   2   8        367.36        377.69         8.97 o
   2   2   8          1.54          1.42         0.47 o
   3   2   8         39.81         42.15         2.10 o
   4   2   8         71.82         75.42         4.14 o
   5   2   8        122.89        134.31         5.54 o
  -9   3   8         29.77         31.08         1.33 o
  -8   3   8         18.62         18.83         2.20 o
  -7   3   8         43.48         46.41         1.61 o
  -6   3   8         26.56         27.06         1.16 o
  -5   3   8         59.47         65.40         2.02 o
  -4   3   8         74.77         75.29         2.42 o
  -3   3   8         98.13        105.63         6.20 o
  -2   3   8        164.36        145.51         5.37 o
  -1   3   8         26.13         26.52         1.55 o
   0   3   8          8.85          6.78         0.85 o
   1   3   8         24.72         23.09         1.50 o
   2   3   8          9.89          9.91         1.04 o
   3   3   8         16.60         19.13         1.45 o
   4   3   8         32.99         32.23         2.78 o
   5   3   8         47.53         50.32         3.40 o
   6   3   8          4.74          5.49         1.22 o
  -8   4   8         10.73          8.71         2.22 o
  -7   4   8         54.37         54.30         1.96 o
  -6   4   8         78.62         82.37         1.98 o
  -5   4   8        160.90        169.60         3.90 o
  -4   4   8         42.87         38.62         2.18 o
  -3   4   8          3.19          3.02         0.97 o
  -2   4   8         51.89         51.31         2.74 o
  -1   4   8         98.14         90.53         4.60 o
   0   4   8         99.42         96.03         3.22 o
   1   4   8         52.64         50.26         3.34 o
   2   4   8         24.61         24.37         2.40 o
   3   4   8         33.69         34.74         2.89 o
   4   4   8         51.73         46.77         2.33 o
   5   4   8        150.02        152.05         6.01 o
   6   4   8          7.23          8.98         1.43 o
   7   4   8         33.12         36.76         2.27 o
  -8   5   8         16.44         16.20         1.54 o
  -7   5   8         22.31         23.12         1.15 o
  -6   5   8         15.28         14.36         0.92 o
  -5   5   8         53.07         56.99         2.59 o
  -4   5   8         40.84         43.38         2.35 o
  -3   5   8        320.00        322.49        12.15 o
  -2   5   8        218.89        222.28         4.22 o
  -1   5   8        363.80        367.95        17.58 o
   0   5   8        138.24        138.18         4.06 o
   1   5   8        180.97        156.89         6.23 o
   2   5   8         79.21         69.63         4.16 o
   3   5   8          2.67          4.21         1.17 o
   4   5   8         98.53         87.59         4.64 o
   5   5   8         17.91         18.18         1.97 o
   6   5   8         14.83         13.76         1.67 o
   7   5   8         23.80         29.03         1.88 o
  -7   6   8         14.84         18.94         1.22 o
  -6   6   8         46.11         46.18         1.79 o
  -5   6   8          7.56          7.75         0.84 o
  -4   6   8          0.69          0.57         0.74 o
  -3   6   8          6.73          7.28         1.07 o
  -2   6   8          4.40          5.99         1.09 o
  -1   6   8          4.40          3.83         0.76 o
   0   6   8        114.93        111.57         4.95 o
   1   6   8         25.25         20.74         2.25 o
   2   6   8          3.14          3.12         1.11 o
   3   6   8        123.35        114.45         5.27 o
   4   6   8         45.19         45.18         3.24 o
   5   6   8         43.26         45.51         2.04 o
   6   6   8         62.95         67.33         3.25 o
  -7   7   8         23.80         22.76         1.56 o
  -6   7   8         25.12         26.99         1.19 o
  -5   7   8         74.08         82.36         2.34 o
  -4   7   8          6.86          7.68         1.47 o
  -3   7   8         43.85         45.64         2.31 o
  -2   7   8          1.14          0.85         0.53 o
  -1   7   8          5.48          4.27         0.78 o
   0   7   8         50.39         51.57         3.58 o
   1   7   8         51.49         50.73         2.43 o
   2   7   8         78.80         74.63         2.92 o
   3   7   8          0.05          0.02         0.69 o
   4   7   8          2.29          3.40         0.68 o
   5   7   8          0.64          0.48         0.52 o
   6   7   8          3.22          1.80         0.56 o
  -5   8   8         32.05         33.74         1.78 o
  -4   8   8          0.48          0.05         0.43 o
  -3   8   8          7.54          6.41         1.29 o
  -2   8   8          0.23          0.12         0.47 o
  -1   8   8         48.15         45.44         1.76 o
   0   8   8          4.55          4.10         0.70 o
   1   8   8          5.04          4.77         1.29 o
   2   8   8          6.54          7.24         0.73 o
   3   8   8          2.08          1.96         0.47 o
   4   8   8         49.47         58.47         1.67 o
   5   8   8          6.29          7.40         0.65 o
  -4   9   8         23.50         24.75         1.80 o
  -3   9   8         10.13          9.33         0.85 o
  -2   9   8         14.10         14.70         1.61 o
  -1   9   8          5.57          6.35         0.79 o
   0   9   8         18.94         18.18         0.99 o
   1   9   8         11.02          9.65         1.19 o
   2   9   8         14.87         15.84         1.06 o
   3   9   8         13.61         14.39         0.92 o
  -1  10   8          5.70          6.46         0.86 o
   0  10   8          3.40          4.15         0.75 o
  -9   0   9          5.14          4.05         0.72 o
  -7   0   9         50.26         49.73         3.38 o
  -5   0   9          9.89          5.85         1.31 o
  -3   0   9          7.32          4.85         0.78 o
  -1   0   9        356.28        305.21         7.81 o
   1   0   9         26.07         27.45         2.31 o
  -9   1   9          2.44          2.65         0.59 o
  -8   1   9          9.63          9.08         0.96 o
  -7   1   9         54.78         53.99         2.46 o
  -6   1   9          6.87          6.09         0.64 o
  -5   1   9          0.11         -0.18         0.40 o
  -4   1   9         14.80         19.83         1.73 o
  -3   1   9         66.88         74.71         4.04 o
  -2   1   9         93.32         82.85         3.99 o
  -1   1   9        106.64         88.67         2.82 o
   0   1   9        434.71        403.63         6.73 o
   1   1   9        148.00        137.79         3.72 o
   2   1   9         65.11         62.08         2.57 o
   3   1   9         38.61         38.78         2.93 o
  -9   2   9         28.38         30.16         1.79 o
  -8   2   9          3.36          2.99         0.69 o
  -7   2   9         19.27         20.41         1.06 o
  -6   2   9         11.30         13.34         0.93 o
  -5   2   9          3.17          3.66         0.53 o
  -4   2   9        115.70        115.14         6.48 o
  -3   2   9         35.13         35.20         1.57 o
  -2   2   9         43.23         39.88         2.88 o
  -1   2   9         28.76         25.64         1.37 o
   0   2   9        148.51        131.70         2.97 o
   1   2   9         95.72         87.72         2.49 o
   2   2   9         44.29         41.97         3.12 o
   3   2   9         10.57         10.42         1.10 o
   4   2   9          0.21          0.54         0.61 o
  -8   3   9         18.94         17.82         1.55 o
  -7   3   9         63.12         62.57         1.76 o
  -6   3   9         40.32         41.09         1.39 o
  -5   3   9        107.07        111.40         2.62 o
  -4   3   9         31.87         30.44         1.91 o
  -3   3   9        171.94        156.01         4.20 o
  -2   3   9        218.75        201.79         5.56 o
  -1   3   9        184.42        178.87         4.49 o
   0   3   9         56.23         57.77         2.46 o
   1   3   9         60.65         52.70         3.77 o
   2   3   9          1.46          1.80         0.91 o
   3   3   9         22.66         18.37         1.50 o
   4   3   9         15.87         17.14         2.04 o
   5   3   9          1.83          3.07         0.94 o
   6   3   9          9.44          8.54         1.27 o
  -8   4   9          4.09          3.14         0.83 o
  -7   4   9         22.65         21.48         0.97 o
  -6   4   9         15.75         15.53         0.84 o
  -5   4   9         10.71         11.20         0.86 o
  -4   4   9         72.27         81.93         4.55 o
  -3   4   9        121.10        119.84         3.80 o
  -2   4   9         40.41         38.80         1.84 o
  -1   4   9         31.63         30.01         1.50 o
   0   4   9        110.79        101.25         5.87 o
   1   4   9         53.85         43.84         4.22 o
   2   4   9         21.74         26.13         1.77 o
   3   4   9         12.86         15.17         2.21 o
   4   4   9          8.26          7.43         0.97 o
   5   4   9         16.41         13.95         1.81 o
   6   4   9          8.89          8.74         1.29 o
  -7   5   9         40.95         44.67         1.49 o
  -6   5   9          2.32          2.73         0.39 o
  -5   5   9         11.47         11.66         1.01 o
  -4   5   9         26.97         25.96         2.59 o
  -3   5   9         53.28         50.99         2.49 o
  -2   5   9         97.68         94.69         3.88 o
  -1   5   9         43.01         43.13         2.81 o
   0   5   9         36.01         30.26         1.90 o
   1   5   9         31.69         27.88         1.52 o
   2   5   9         26.65         25.05         1.77 o
   3   5   9         21.82         17.76         1.47 o
   4   5   9         14.65         12.84         1.23 o
   5   5   9         15.51         15.39         1.82 o
   6   5   9         70.42         84.40         3.54 o
  -7   6   9          5.26          5.50         0.96 o
  -6   6   9          1.19          1.11         0.41 o
  -5   6   9         33.13         32.83         1.55 o
  -4   6   9         11.03         10.35         1.42 o
  -3   6   9          8.45          5.13         0.89 o
  -2   6   9          0.14         -0.20         0.43 o
  -1   6   9         13.21         12.70         1.02 o
   0   6   9          8.03          7.01         1.44 o
   1   6   9         58.99         50.14         2.42 o
   2   6   9         57.92         59.80         2.63 o
   3   6   9          4.39          3.79         1.21 o
   4   6   9          9.93         10.57         1.08 o
   5   6   9         38.01         41.07         1.75 o
   6   6   9         38.99         37.32         2.08 o
  -6   7   9          0.85          0.85         0.28 o
  -5   7   9          8.18          7.68         0.70 o
  -4   7   9          4.17          4.16         1.07 o
  -3   7   9          3.56          3.03         0.73 o
  -2   7   9          9.15          8.87         1.07 o
  -1   7   9         12.08          9.37         0.86 o
   0   7   9         74.91         70.18         2.77 o
   1   7   9         12.36         11.47         1.18 o
   2   7   9         88.44         88.84         2.49 o
   3   7   9          8.82          8.52         0.80 o
   4   7   9         25.55         29.05         1.26 o
   5   7   9          2.65          2.71         0.82 o
  -5   8   9          5.88          6.57         1.30 o
  -4   8   9          4.75          4.31         0.49 o
  -3   8   9          4.86          5.68         1.07 o
  -2   8   9         11.08          9.02         0.97 o
  -1   8   9          3.07          3.36         0.52 o
   0   8   9         13.76         12.09         0.89 o
   1   8   9          4.65          4.11         0.71 o
   2   8   9         49.52         51.11         2.07 o
   3   8   9         24.90         27.34         1.40 o
   4   8   9         56.48         59.77         3.13 o
  -3   9   9         33.78         37.07         2.11 o
  -2   9   9         12.79         12.98         1.37 o
  -1   9   9          0.51          0.56         0.35 o
   0   9   9         13.35         11.55         0.71 o
   1   9   9         15.23         14.17         0.81 o
   2   9   9          1.36          1.21         0.51 o
  -8   0  10          4.86          3.39         0.85 o
  -6   0  10         34.33         31.95         2.79 o
  -4   0  10          6.74          5.76         1.34 o
  -2   0  10        313.46        268.12         8.31 o
   0   0  10        203.68        201.35         6.87 o
   2   0  10        103.05        118.01         5.12 o
  -8   1  10          2.19          1.04         0.43 o
  -7   1  10          2.19          2.59         0.64 o
  -6   1  10         33.60         34.27         2.41 o
  -5   1  10         10.34          9.89         1.17 o
  -4   1  10         13.38         14.95         1.80 o
  -3   1  10         39.83         39.85         2.15 o
  -2   1  10         11.42         11.33         1.16 o
  -1   1  10          9.42          9.44         1.56 o
   0   1  10        101.06        106.18         4.94 o
   1   1  10         43.76         49.90         3.43 o
   2   1  10         14.47         15.70         1.94 o
  -8   2  10          2.98          3.94         0.56 o
  -7   2  10         45.84         46.01         1.66 o
  -6   2  10         45.43         46.17         1.58 o
  -5   2  10         71.85         74.06         2.27 o
  -4   2  10         47.89         46.78         2.18 o
  -3   2  10         76.39         72.78         4.13 o
  -2   2  10         60.49         55.55         3.62 o
  -1   2  10        215.38        202.89         7.02 o
   0   2  10        398.00        396.23        10.12 o
   1   2  10         63.18         58.94         3.68 o
   2   2  10         22.02         15.05         1.91 o
   3   2  10         18.31         20.21         2.14 o
  -8   3  10          2.10          1.75         0.51 o
  -7   3  10         35.35         34.50         1.37 o
  -6   3  10         78.04         77.20         2.00 o
  -5   3  10         10.61         11.40         0.84 o
  -4   3  10         67.83         62.19         3.98 o
  -3   3  10         96.92         89.68         4.75 o
  -2   3  10         93.22         95.53         3.33 o
  -1   3  10         69.89         62.82         3.76 o
   0   3  10        106.71        106.54         3.49 o
   1   3  10        123.57        123.66         3.76 o
   2   3  10         47.39         51.84         2.50 o
   3   3  10          0.78          1.07         0.53 o
   4   3  10          1.77          1.19         0.68 o
  -7   4  10         12.36         13.34         0.70 o
  -6   4  10          2.73          3.39         0.42 o
  -5   4  10          1.97          1.31         0.47 o
  -4   4  10         41.08         41.58         2.24 o
  -3   4  10         58.65         61.20         3.44 o
  -2   4  10         25.27         24.93         1.85 o
  -1   4  10         79.02         69.07         2.86 o
   0   4  10          0.61          0.51         0.62 o
   1   4  10         16.86         19.27         1.53 o
   2   4  10         22.83         21.87         1.64 o
   3   4  10         32.13         27.16         1.77 o
   4   4  10         18.89         19.01         1.41 o
   5   4  10         23.27         21.65         2.00 o
  -7   5  10          9.56         13.13         1.30 o
  -6   5  10         10.25         10.32         0.68 o
  -5   5  10         21.68         18.04         1.13 o
  -4   5  10         20.77         21.64         1.55 o
  -3   5  10         19.35         19.92         1.56 o
  -2   5  10          6.56          8.51         0.85 o
  -1   5  10         16.22         17.55         1.17 o
   0   5  10         37.26         33.23         2.47 o
   1   5  10         23.09         22.43         1.64 o
   2   5  10         33.71         26.39         1.43 o
   3   5  10         22.76         16.45         1.37 o
   4   5  10          7.59          7.33         0.89 o
  -6   6  10          0.30          0.73         0.30 o
  -5   6  10         10.20          9.95         0.68 o
  -4   6  10          8.38          7.87         0.91 o
  -3   6  10          4.59          3.75         0.75 o
  -2   6  10          1.77          1.69         0.45 o
  -1   6  10          0.62          0.23         0.35 o
   0   6  10          9.99          9.13         0.85 o
   1   6  10         34.91         33.62         1.93 o
   2   6  10         17.69         17.84         1.41 o
   3   6  10          3.18          1.88         0.61 o
   4   6  10         59.69         59.77         2.16 o
   5   6  10          5.76          5.68         0.91 o
  -5   7  10          7.39          8.67         0.64 o
  -4   7  10          4.50          3.77         0.54 o
  -3   7  10         18.64         19.32         1.91 o
  -2   7  10          3.26          2.97         0.70 o
  -1   7  10         22.39         22.21         1.20 o
   0   7  10         12.60         11.78         0.90 o
   1   7  10          0.46          0.57         0.33 o
   2   7  10         23.11         27.15         1.56 o
   3   7  10         36.38         40.51         1.77 o
   4   7  10         11.94         12.46         0.95 o
  -4   8  10          5.24          7.38         0.68 o
  -3   8  10          1.38          0.73         0.31 o
  -2   8  10          8.03          7.47         0.79 o
  -1   8  10          0.65          0.64         0.29 o
   0   8  10         21.57         20.39         1.01 o
   1   8  10         12.47         15.06         0.84 o
   2   8  10          8.21          9.03         0.79 o
   3   8  10         14.19         13.71         0.86 o
  -7   0  11          5.01          5.42         1.07 o
  -5   0  11         37.53         41.76         3.11 o
  -3   0  11         41.73         47.35         3.35 o
  -1   0  11        177.60        190.62         6.94 o
   1   0  11         60.43         75.63         4.21 o
  -8   1  11         10.62         11.03         0.78 o
  -7   1  11         10.45         10.80         1.18 o
  -6   1  11         31.25         34.95         1.91 o
  -5   1  11         41.87         43.70         2.24 o
  -4   1  11          4.42          3.37         0.74 o
  -3   1  11         62.22         61.85         3.25 o
  -2   1  11         10.09          8.85         1.55 o
  -1   1  11        218.30        211.44         5.23 o
   0   1  11         20.72         21.17         1.63 o
   1   1  11          4.01          3.36         0.77 o
   2   1  11         74.31         79.32         4.23 o
  -7   2  11         13.75         13.72         1.05 o
  -6   2  11          4.14          4.18         0.58 o
  -5   2  11         19.03         17.59         1.43 o
  -4   2  11          4.56          3.57         0.76 o
  -3   2  11         37.10         33.91         2.82 o
  -2   2  11        154.54        145.35         5.95 o
  -1   2  11         78.43         84.04         4.51 o
   0   2  11        233.91        241.21         7.75 o
   1   2  11          6.65          7.10         1.44 o
   2   2  11          0.81          1.95         0.93 o
   3   2  11          9.67         14.04         1.72 o
  -7   3  11         15.00         19.15         0.89 o
  -6   3  11          1.96          2.57         0.40 o
  -5   3  11         13.64         15.80         0.90 o
  -4   3  11         75.45         76.37         2.94 o
  -3   3  11          0.49         -0.29         0.49 o
  -2   3  11         76.22         72.75         4.21 o
  -1   3  11         59.93         52.35         4.70 o
   0   3  11        118.52        117.22         3.67 o
   1   3  11         30.88         30.98         2.74 o
   2   3  11         44.32         48.79         3.31 o
   3   3  11         24.88         18.28         1.95 o
  -7   4  11         25.35         24.09         1.59 o
  -6   4  11         16.96         16.78         0.94 o
  -5   4  11         11.01         11.08         0.88 o
  -4   4  11         49.09         44.35         2.18 o
  -3   4  11         30.67         29.24         1.76 o
  -2   4  11         17.41         16.88         1.38 o
  -1   4  11         89.88         81.32         4.19 o
   0   4  11         31.99         25.72         3.69 o
   1   4  11        110.14         99.35         3.36 o
   2   4  11          1.64          1.86         0.60 o
   3   4  11         12.44         14.62         1.22 o
   4   4  11          0.78          1.33         0.44 o
   5   4  11          1.64          1.94         0.61 o
  -6   5  11          7.45          8.69         0.61 o
  -5   5  11         17.56         15.60         0.81 o
  -4   5  11         19.39         21.59         1.45 o
  -3   5  11         13.85         11.53         1.13 o
  -2   5  11          3.10          2.93         0.53 o
  -1   5  11         15.99         13.63         1.25 o
   0   5  11         11.39          9.27         1.08 o
   1   5  11         43.22         40.61         2.09 o
   2   5  11          1.48          1.82         0.61 o
   3   5  11         19.94         19.06         1.32 o
   4   5  11         14.90         17.22         1.11 o
  -5   6  11          0.07          0.20         0.21 o
  -4   6  11          7.08         10.26         0.77 o
  -3   6  11          0.57          0.22         0.48 o
  -2   6  11          0.02          0.00         0.33 o
  -1   6  11          3.68          3.73         0.56 o
   0   6  11          8.65          7.12         0.93 o
   1   6  11          2.72          2.31         0.72 o
   2   6  11          6.61          6.91         0.84 o
   3   6  11          2.03          2.08         0.69 o
   4   6  11          3.04          3.21         0.72 o
  -4   7  11          1.67          1.34         0.62 o
  -3   7  11          1.07          0.93         0.37 o
  -2   7  11          1.91          2.25         0.52 o
  -1   7  11          2.99          4.19         0.51 o
   0   7  11          3.30          3.52         0.63 o
   1   7  11         15.89         16.91         1.16 o
   2   7  11          8.96          8.85         0.81 o
   3   7  11          3.34          3.48         0.49 o
  -1   8  11          0.53          1.20         0.56 o
   0   8  11         32.48         34.67         2.00 o
   1   8  11          6.84          5.43         0.83 o
  -6   0  12         66.78         68.84         3.42 o
  -4   0  12         19.34         18.09         2.00 o
  -2   0  12         42.96         47.56         3.22 o
   0   0  12         39.29         43.43         3.24 o
   2   0  12         20.98         28.62         2.47 o
  -7   1  12         34.74         32.71         1.54 o
  -6   1  12         38.74         41.89         2.66 o
  -5   1  12         30.61         29.29         1.72 o
  -4   1  12          0.89          0.65         0.43 o
  -3   1  12         54.79         64.83         4.02 o
  -2   1  12        150.68        131.15         5.67 o
  -1   1  12         91.07         95.74         4.86 o
   0   1  12         70.58         72.96         4.19 o
   1   1  12          0.38          0.77         0.73 o
   2   1  12         39.90         50.39         3.26 o
  -7   2  12          6.84          7.67         0.94 o
  -6   2  12          9.80         10.74         0.94 o
  -5   2  12          1.18          0.77         0.55 o
  -4   2  12          3.23          1.93         0.91 o
  -3   2  12         23.66         25.06         1.68 o
  -2   2  12         66.93         62.78         3.81 o
  -1   2  12          4.14          3.88         1.12 o
   0   2  12        123.31        127.08         5.50 o
   1   2  12         11.45          9.55         1.58 o
   2   2  12          6.42          6.64         1.29 o
   3   2  12          3.99          2.89         0.82 o
  -6   3  12         14.23         15.08         1.38 o
  -5   3  12         19.27         18.36         1.90 o
  -4   3  12         10.32         10.63         1.59 o
  -3   3  12          4.98          4.20         0.77 o
  -2   3  12          7.59          7.75         1.43 o
  -1   3  12        208.13        202.27         6.94 o
   0   3  12         24.05         23.22         2.41 o
   1   3  12         13.71         11.00         1.63 o
   2   3  12         16.53         16.21         1.87 o
   3   3  12          6.78          7.25         1.18 o
  -6   4  12         29.25         31.07         1.31 o
  -5   4  12          7.12          6.75         0.62 o
  -4   4  12         67.53         68.47         2.46 o
  -3   4  12          2.71          2.97         0.61 o
  -2   4  12         19.36         20.15         1.43 o
  -1   4  12         17.01         17.25         1.34 o
   0   4  12         48.95         51.83         2.30 o
   1   4  12         35.81         39.07         1.94 o
   2   4  12          6.67          7.94         0.90 o
   3   4  12          5.45          7.39         1.15 o
  -5   5  12          4.95          5.14         0.48 o
  -4   5  12         20.62         22.26         1.32 o
  -3   5  12          1.65          0.90         0.68 o
  -2   5  12         11.49         12.82         1.11 o
  -1   5  12          3.77          2.81         0.60 o
   0   5  12         34.67         35.79         1.82 o
   1   5  12          3.84          4.44         0.74 o
   2   5  12          9.92         14.30         1.10 o
   3   5  12          5.21          6.35         0.68 o
  -4   6  12          3.79          4.09         0.44 o
  -3   6  12         13.13         15.69         1.50 o
  -2   6  12         11.51          9.76         0.86 o
  -1   6  12          0.25          0.15         0.35 o
   0   6  12          7.23          7.52         0.81 o
   1   6  12         16.68         19.30         1.21 o
   2   6  12          7.13          7.62         0.73 o
  -2   7  12          1.62          2.37         0.57 o
  -1   7  12          0.90          1.75         0.64 o
   0   7  12         11.82         10.94         0.80 o
   1   7  12          1.07          1.86         0.51 o
  -5   0  13          6.05          7.10         1.11 o
  -3   0  13          5.05          3.99         0.96 o
  -6   1  13         19.53         24.78         1.18 o
  -5   1  13         37.00         37.63         1.66 o
  -4   1  13         12.97         13.24         1.10 o
  -3   1  13          0.21         -0.39         0.66 o
  -2   1  13         10.98         10.34         1.48 o
  -1   1  13         52.19         50.26         2.28 o
   0   1  13          4.02          4.64         1.21 o
   1   1  13          3.21          4.06         1.01 o
   2   1  13          4.15          5.94         1.07 o
  -6   2  13          7.33          9.38         1.05 o
  -5   2  13          7.25          5.61         1.00 o
  -4   2  13          4.05          3.73         0.93 o
  -3   2  13          3.86          4.11         1.09 o
  -2   2  13         76.79         78.02         2.79 o
  -1   2  13          5.89          4.04         1.12 o
   0   2  13         11.94         11.80         1.69 o
   1   2  13          7.81          9.97         1.53 o
   2   2  13          3.48          2.46         0.85 o
  -5   3  13          4.89          3.93         0.53 o
  -4   3  13          2.42          1.28         0.71 o
  -3   3  13          8.66          8.93         1.39 o
  -2   3  13         16.61         20.47         1.44 o
  -1   3  13         58.22         58.77         3.41 o
   0   3  13          7.46          8.08         1.41 o
   1   3  13          0.23          0.46         0.59 o
   2   3  13          5.89          7.39         1.18 o
   3   3  13         14.35         16.49         1.43 o
  -5   4  13          1.45          1.18         0.47 o
  -4   4  13          6.06          7.58         1.10 o
  -3   4  13          4.17          3.71         0.90 o
  -2   4  13         17.07         17.88         1.25 o
  -1   4  13          5.23          4.94         1.05 o
   0   4  13         31.28         32.06         2.41 o
   1   4  13          7.46          7.08         1.18 o
   2   4  13          3.57          3.94         0.82 o
  -4   5  13          2.77          2.63         0.43 o
  -3   5  13          9.44         10.95         0.95 o
  -2   5  13         24.51         24.98         2.29 o
  -1   5  13         16.12         20.13         1.17 o
   0   5  13         88.69         91.41         3.40 o
   1   5  13         13.53         14.89         0.97 o
   2   5  13          3.32          2.07         0.59 o
  -2   6  13         13.06         16.85         1.35 o
  -1   6  13         22.95         26.19         1.62 o
   0   6  13          2.67          2.45         0.58 o
  -4   0  14          2.00          1.85         0.56 o
  -4   1  14          0.32         -0.22         0.38 o
  -3   1  14         10.05          9.98         1.21 o
  -2   1  14          2.24          1.40         0.59 o
  -4   2  14          5.74          7.80         1.00 o
  -3   2  14          0.14          0.46         0.44 o
  -2   2  14          0.71          0.23         0.46 o
  -1   2  14         16.90         17.55         1.57 o
   0   2  14          2.31          1.46         0.76 o
  -4   3  14          0.20         -0.08         0.36 o
  -3   3  14          5.54          7.18         1.01 o
  -2   3  14         21.05         26.27         1.90 o
  -1   3  14          5.56          5.79         0.69 o
   0   3  14         15.01         17.76         1.12 o
   1   3  14          1.06          0.97         0.55 o
  -3   4  14          5.91          4.79         0.78 o
  -2   4  14          9.19          9.95         1.12 o
  -1   4  14         43.46         45.88         2.21 o
   0   4  14          8.22          8.42         0.73 o
   1   4  14         17.94         18.55         1.47 o
                                                
